# Supplementary material for: Fecal DNA Metabarcoding Reveals the Diet of Asian Elephant in China During the Dry Season: Implications for Adaptation to Habitat Resources and Conservation
Source: Ecol Evol. 2025 Nov 8;15(11):e72398. doi: 10.1002/ece3.72398 (PMC12595460; doi:10.1002/ece3.72398)
Supplement: Supplementary file 1 — Data S1: ece372398‐sup‐0001‐DataS1.xlsx. [file ECE3-15-e72398-s001.xlsx]

## Sheet: Table S1
Supplementary Table S1: The overview information of the sample collected in this study
Sample ID	Captivity status	Sex	Age	Sampling time	Longitude	Latitude	Geographical population (Abbreviation)	DNA metabarcoding sequencing
HE09	wild	unknown	unknown	2023-01-15	22.18076103°N	100.86373474°E	Banna-Pu'er (BP)	rbcL metabarcoding
HE10	wild	unknown	unknown	2023-01-15	22.17841113°N	100.8603559°E		rbcL metabarcoding
HE13	wild	unknown	unknown	2023-01-15	22.1775979°N	100.85962042°E		rbcL metabarcoding
HE14	wild	unknown	unknown	2023-01-18	22.18335786°N	100.86042836°E		rbcL metabarcoding
HE16	wild	unknown	unknown	2023-01-18	22.17543827°N	100.86016828°E		rbcL metabarcoding
HE18	wild	unknown	unknown	2023-01-18	22.17960486°N	100.86066941°E		rbcL metabarcoding
HE19	wild	unknown	unknown	2023-01-18	22.18418973°N	100.86454539°E		rbcL metabarcoding
HE20	wild	unknown	unknown	2023-01-18	22.18412908°N	100.86620547°E		rbcL metabarcoding
HE21	captive	male	1-year-old	2023-01-18	22.17766173°N	100.85928015°E	Rescue captive (RC)	rbcL metabarcoding
HE22	captive	male	25-year-old	2023-01-18	22.17766173°N	100.85928015°E		rbcL metabarcoding
HE23	captive	female	3-year-old	2023-01-19	22.17766173°N	100.85928015°E		rbcL metabarcoding
HE24	captive	male	8-year-old	2023-01-19	22.17766173°N	100.85928015°E		rbcL metabarcoding
HE25	captive	male	31-year-old	2023-01-19	22.17766173°N	100.85928015°E		rbcL metabarcoding
HE27	captive	female	7-year-old	2023-01-19	22.17766173°N	100.85928015°E		rbcL metabarcoding
HE28	captive	female	20-year-old	2023-01-19	22.17766173°N	100.85928015°E		rbcL metabarcoding
HE30	captive	male	50-year-old	2023-01-19	22.17766173°N	100.85928015°E		rbcL metabarcoding
HE31	captive	male	4-year-old	2023-01-19	22.17766173°N	100.85928015°E		rbcL metabarcoding
HE32	captive	male	16-year-old	2023-01-19	22.17766173°N	100.85928015°E		rbcL metabarcoding
HE33	captive	female	38-year-old	2023-01-19	22.17766173°N	100.85928015°E		rbcL metabarcoding
HE34	wild	unknown	unknown	2023-01-20	22.18369329°N	100.86907561°E	Banna-Pu'er (BP)	rbcL metabarcoding
HE35	wild	unknown	unknown	2023-01-20	22.18374511°N	100.86836274°E		rbcL metabarcoding
HE36	wild	unknown	unknown	2023-01-20	22.18495954°N	100.86900998°E		rbcL metabarcoding
HE37	wild	unknown	unknown	2023-01-20	22.18334556°N	100.86919084°E		rbcL metabarcoding
HE38	wild	unknown	unknown	2023-01-20	22.17244027°N	100.85853387°E		rbcL metabarcoding
HE41	wild	unknown	unknown	2023-01-20	22.17136709°N	100.85971137°E		rbcL metabarcoding
HE42	wild	unknown	unknown	2023-01-20	22.17120196°N	100.85972476°E		rbcL metabarcoding
HE43	wild	unknown	unknown	2023-01-21	22.18068956°N	100.86251421°E		rbcL metabarcoding
HE44	wild	unknown	unknown	2023-01-21	22.17024055°N	100.86007037°E		rbcL metabarcoding
HE45	wild	unknown	unknown	2023-01-21	22.17015342°N	100.86022443°E		rbcL metabarcoding
HE46	wild	unknown	unknown	2023-01-21	22.17464845°N	100.85409874°E		rbcL metabarcoding
HE47	wild	unknown	unknown	2023-01-21	22.1744135°N	100.85354687°E		rbcL metabarcoding
HE48	wild	unknown	unknown	2023-01-21	22.17413697°N	100.85336336°E		rbcL metabarcoding
HE49	wild	unknown	unknown	2023-01-21	22.17383618°N	100.85584943°E		rbcL metabarcoding
HE50	wild	unknown	unknown	2023-01-21	22.17377217°N	100.85628343°E		rbcL metabarcoding
HE51	wild	unknown	unknown	2023-01-21	22.17381667°N	100.85640265°E		rbcL metabarcoding
HE52	wild	unknown	unknown	2023-01-21	22.1739555°N	100.85576504°E		rbcL metabarcoding
HE53	wild	unknown	unknown	2023-01-21	22.1735918°N	100.85728943°E		rbcL metabarcoding
HE54	wild	unknown	unknown	2023-01-21	22.17348224°N	100.85748634°E		rbcL metabarcoding
HE56	wild	unknown	unknown	2023-01-21	22.17350237°N	100.85654196°E		rbcL metabarcoding
HE57	wild	unknown	unknown	2023-02-21	22.17369212°N	100.85665448°E		rbcL metabarcoding
HE58	wild	unknown	unknown	2023-02-28	22.21883144°N	100.88918373°E		rbcL metabarcoding
HE60	wild	unknown	unknown	2023-02-28	22.21909142°N	100.8881847°E		rbcL metabarcoding
HE61	wild	unknown	unknown	2023-02-28	22.21934329°N	100.88829198°E		rbcL metabarcoding
HE62	wild	unknown	unknown	2023-02-28	22.21962748°N	100.88830808°E		rbcL metabarcoding
HE63	wild	unknown	unknown	2023-02-28	22.21886616°N	100.88923335°E		rbcL metabarcoding
HE65	wild	unknown	unknown	2023-02-28	22.21924224°N	100.88917033°E		rbcL metabarcoding
HE68	wild	unknown	unknown	2023-04-14	22.17055822°N	100.86016683°E		rbcL metabarcoding
HE69	wild	unknown	unknown	2023-04-14	22.17039934°N	100.86096929°E		rbcL metabarcoding
HE70	wild	unknown	unknown	2023-04-14	22.30966518°N	100.89952747°E		rbcL metabarcoding
HE71	wild	unknown	unknown	2023-04-14	22.30367705°N	100.89312861°E		rbcL metabarcoding
HE72	wild	unknown	unknown	2023-04-14	22.30378129°N	100.89301193°E		rbcL metabarcoding
HE73	wild	unknown	unknown	2023-04-14	22.30381695°N	100.89378584°E		rbcL metabarcoding
HE74	wild	unknown	unknown	2023-04-14	22.30959813°N	100.89997156°E		rbcL metabarcoding
HE75	wild	unknown	unknown	2023-04-14	22.30990453°N	100.89979715°E		rbcL metabarcoding
HE77	wild	unknown	unknown	2023-04-14	22.30973205°N	100.9003526°E		rbcL metabarcoding
HE78	wild	unknown	unknown	2023-04-14	22.30946162°N	100.90060618°E		rbcL metabarcoding
HE79	wild	unknown	unknown	2023-04-14	22.30936487°N	100.9005458°E		rbcL metabarcoding
HE80	wild	unknown	unknown	2023-04-14	22.30884395°N	100.90016877°E		rbcL metabarcoding
HE81	wild	unknown	unknown	2023-04-14	22.30871495°N	100.90011778°E		rbcL metabarcoding
HE83	wild	unknown	unknown	2023-04-14	22.30757519°N	100.89900956°E		rbcL metabarcoding
HE84	wild	unknown	unknown	2023-04-15	22.48240967°N	101.06284952°E		rbcL metabarcoding
HE85	wild	unknown	unknown	2023-04-15	22.48245665°N	101.062785°E		rbcL metabarcoding
HE86	wild	unknown	unknown	2023-04-15	22.48256102°N	101.0629759°E		rbcL metabarcoding
HE92	wild	unknown	unknown	2023-04-17	22.21080753°N	100.90550042°E		rbcL metabarcoding
HE93	wild	unknown	unknown	2023-04-17	22.21114015°N	100.90548969°E		rbcL metabarcoding
HE94	wild	unknown	unknown	2023-04-17	22.21167762°N	100.90600773°E		rbcL metabarcoding
HE95	wild	unknown	unknown	2023-04-17	22.21152125°N	100.90604128°E		rbcL metabarcoding
HE97	wild	unknown	unknown	2023-04-17	22.21073045°N	100.90373304°E		rbcL metabarcoding
HE98	wild	unknown	unknown	2023-04-17	22.21098001°N	100.90514747°E		rbcL metabarcoding
HE99	wild	unknown	unknown	2023-04-17	22.21108303°N	100.90522397°E		rbcL metabarcoding
HE102	wild	unknown	unknown	2023-04-17	22.21144797°N	100.90562793°E		rbcL metabarcoding
HE103	wild	unknown	unknown	2023-05-02	21.3388502°N	101.3256977°E	Shangyong-Mengla (SM)	rbcL metabarcoding
HE104	wild	unknown	unknown	2023-05-02	21.33926907°N	101.32593027°E		rbcL metabarcoding
HE106	wild	unknown	unknown	2023-05-02	21.33887914°N	101.32580928°E		rbcL metabarcoding
HE108	wild	unknown	unknown	2023-05-02	21.33885442°N	101.32594505°E		rbcL metabarcoding
HE110	wild	unknown	unknown	2023-05-02	21.33907492°N	101.32563856°E		rbcL metabarcoding
HE112	wild	unknown	unknown	2023-05-02	21.33895673°N	101.3258859°E		rbcL metabarcoding
HE113	wild	unknown	unknown	2023-05-02	21.33915033°N	101.32588456°E		rbcL metabarcoding
HE114	wild	unknown	unknown	2023-05-02	21.33894904°N	101.3257824°E		rbcL metabarcoding
HE115	wild	unknown	unknown	2023-05-07	22.17850502°N	100.35564663°E	Menghai-Lancang (ML)	rbcL metabarcoding
HE116	wild	unknown	unknown	2023-05-07	22.178567°N	100.35559154°E		rbcL metabarcoding
HE117	wild	unknown	unknown	2023-05-07	22.17852006°N	100.35573262°E		rbcL metabarcoding
HE118	wild	unknown	unknown	2023-05-07	22.17843696°N	100.3557783°E		rbcL metabarcoding
HE119	wild	unknown	unknown	2023-05-07	22.17918516°N	100.35709503°E		rbcL metabarcoding
HE120	wild	unknown	unknown	2023-05-07	22.17921141°N	100.35720521°E		rbcL metabarcoding
HE122	wild	unknown	unknown	2023-05-07	22.17850502°N	100.35564663°E		rbcL metabarcoding
HE124	wild	unknown	unknown	2023-05-07	22.17995659°N	100.35820885°E		rbcL metabarcoding
HE127	wild	unknown	unknown	2023-05-07	22.1799066°N	100.35878926°E		rbcL metabarcoding
HE130	wild	unknown	unknown	2023-03-26	23.26862101°N	99.04042103°E	Nangunhe (NGH)	rbcL metabarcoding
HE138	wild	unknown	unknown	2023-03-28	23.26353241°N	99.03254011°E		rbcL metabarcoding
HE142	wild	unknown	unknown	2023-03-31	23.23624175°N	99.00040563°E		rbcL metabarcoding
HE144	wild	unknown	unknown	2023-04-12	23.26013965°N	99.0052525°E		rbcL metabarcoding
HE148	wild	unknown	unknown	2023-04-12	23.2610093°N	99.00514445°E		rbcL metabarcoding
HE150	wild	unknown	unknown	2023-04-12	23.2602525°N	99.00513965°E		rbcL metabarcoding
HE152	wild	unknown	unknown	2023-04-16	23.26276103°N	99.00273474°E		rbcL metabarcoding
HE154	wild	unknown	unknown	2023-04-16	23.26210313°N	99.00254599°E		rbcL metabarcoding
HE156	wild	unknown	unknown	2023-04-16	23.26209956°N	99.00249955°E		rbcL metabarcoding
HE158	wild	unknown	unknown	2023-04-16	23.26209781°N	99.00252232°E		rbcL metabarcoding
HE160	wild	unknown	unknown	2023-04-16	23.26209817°N	99.00252321°E		rbcL metabarcoding
HE162	wild	unknown	unknown	2023-04-16	23.26208666°N	99.00253187°E		rbcL metabarcoding
HE164	wild	unknown	unknown	2023-04-16	23.26209965°N	99.00252166°E		rbcL metabarcoding
HE166	wild	unknown	unknown	2023-04-16	23.26208989°N	99.00253323°E		rbcL metabarcoding
HE182	wild	unknown	unknown	2023-04-25	23.23092036°N	98.99918012°E		rbcL metabarcoding
HE186	wild	unknown	unknown	2023-04-26	23.254565333°N	99.015780022°E		rbcL metabarcoding
HE202	wild	unknown	unknown	2023-04-26	23.254561121°N	99.015777765°E		rbcL metabarcoding
HE206	wild	unknown	unknown	2023-04-30	23.22920635°N	98.99440028°E		rbcL metabarcoding
HE208	wild	unknown	unknown	2023-04-30	23.22923214°N	98.99439998°E		rbcL metabarcoding

## Sheet: Table S2
Supplementary Table S2: Diet DNA metabarcoding raw data information
Sample	RawPE	Combined	Qualified	Nochime	Base(nt)	Avglen(nt)	GC	Q20	Q30
HE09	114418	111801	111750	111750	24359763	217.98	0.4361	0.9981	0.9904
HE10	90376	88478	88443	88443	19279621	217.99	0.435	0.998	0.9902
HE13	105178	103185	103133	103133	22480794	217.98	0.4438	0.9981	0.9906
HE14	102605	100448	100413	100413	21884393	217.94	0.4405	0.9981	0.9905
HE16	111950	109485	109441	109441	23857848	218	0.4372	0.9979	0.9893
HE18	102592	100034	100008	100008	21798278	217.97	0.4371	0.9982	0.991
HE19	104736	102631	102580	102580	22364652	218.02	0.4359	0.998	0.99
HE20	102649	100562	100513	100513	21909524	217.98	0.4382	0.9981	0.9904
HE21	105526	101959	101931	101931	22198548	217.78	0.4434	0.9982	0.9906
HE22	102723	99827	99775	99775	21749439	217.98	0.444	0.9979	0.9897
HE23	116193	112267	112223	112223	24453619	217.9	0.444	0.9981	0.9905
HE24	103290	100220	100193	100193	21828369	217.86	0.445	0.998	0.9902
HE25	105222	100805	100768	100768	21956892	217.9	0.4449	0.9981	0.9906
HE27	117557	113693	113638	113638	24759095	217.88	0.445	0.9979	0.9893
HE28	105224	102302	102249	102249	22283396	217.93	0.4424	0.9978	0.9888
HE30	102268	98985	98950	98950	21566692	217.96	0.4448	0.9981	0.9899
HE31	104951	101448	101410	101410	22101152	217.94	0.4449	0.998	0.9905
HE32	119866	115325	115261	115261	25124283	217.98	0.4425	0.9981	0.9906
HE33	105272	102290	102205	102205	22285755	218.05	0.439	0.9963	0.9834
HE34	104322	102034	102001	102001	22234752	217.99	0.4294	0.998	0.9899
HE35	111973	109407	109382	109382	23846606	218.01	0.4278	0.9979	0.989
HE36	102949	100850	100810	100810	21977541	218.01	0.4257	0.9979	0.989
HE37	103679	101169	101100	101100	22036643	217.97	0.4345	0.9964	0.9834
HE38	103467	99122	99051	99051	21600932	218.08	0.4251	0.9974	0.9869
HE41	104634	101342	101258	101258	22073909	218	0.4324	0.9962	0.9829
HE42	114849	111307	111241	111241	24247550	217.97	0.4277	0.9966	0.9842
HE43	106076	103281	103232	103232	22504077	218	0.4152	0.9977	0.9883
HE44	104630	101964	101894	101894	22212905	218	0.4222	0.9966	0.985
HE45	102144	98554	98504	98504	21475776	218.02	0.4329	0.9977	0.9884
HE46	106105	102048	101992	101992	22233834	218	0.4364	0.9978	0.9886
HE47	116133	113989	113951	113951	24838721	217.98	0.4341	0.9982	0.9909
HE48	106028	103671	103617	103617	22587130	217.99	0.4325	0.9979	0.9893
HE49	110812	106953	106853	106853	23292518	217.99	0.4342	0.9963	0.9834
HE50	114974	111519	111489	111489	24303448	217.99	0.4357	0.9982	0.9909
HE51	104744	101941	101859	101859	22204646	217.99	0.4336	0.9965	0.9838
HE52	105012	101707	101592	101592	22147312	218	0.4333	0.996	0.9818
HE53	108175	107205	107158	107158	23359059	217.99	0.4375	0.9978	0.9891
HE54	112576	109410	109314	109314	23830404	218	0.4367	0.9961	0.9818
HE56	103796	100194	100120	100120	21826946	218.01	0.4337	0.9966	0.9841
HE57	54161	52151	52116	52116	11361650	218.01	0.432	0.9965	0.983
HE58	103532	100777	100707	100707	21952469	217.98	0.4255	0.9977	0.9885
HE60	107024	104319	104268	104268	22730766	218	0.4416	0.9978	0.9889
HE61	104930	101443	101272	101272	22079352	218.02	0.4267	0.9953	0.9792
HE62	104488	100249	100101	100101	21827191	218.05	0.433	0.9956	0.9802
HE63	93725	90385	90309	90309	19687753	218	0.4273	0.9965	0.9841
HE65	103247	100005	99902	99902	21781708	218.03	0.4262	0.9959	0.9817
HE68	103443	100146	100112	100112	21824956	218.01	0.4176	0.998	0.99
HE69	115925	112126	112058	112058	24429289	218.01	0.4193	0.9961	0.9822
HE70	103295	99851	99802	99802	21754032	217.97	0.427	0.9978	0.9889
HE71	102031	97853	97822	97822	21325205	218	0.4276	0.998	0.9897
HE72	105247	102035	101994	101994	22233191	217.99	0.417	0.9981	0.9904
HE73	116298	111704	111614	111614	24332998	218.01	0.4204	0.9964	0.9833
HE74	103193	100232	100175	100175	21836416	217.98	0.417	0.9978	0.989
HE75	103658	100800	100761	100761	21962706	217.97	0.4296	0.9981	0.9907
HE77	103987	100649	100551	100551	21919254	217.99	0.4274	0.9961	0.9823
HE78	105008	102705	102661	102661	22377219	217.97	0.4208	0.998	0.99
HE79	103796	100444	100396	100396	21881219	217.95	0.4275	0.9978	0.9892
HE80	103497	100239	100194	100194	21840309	217.98	0.4314	0.9979	0.9892
HE81	105576	103157	103129	103129	22481709	218	0.4311	0.9982	0.9908
HE83	103449	102484	102437	102437	22330991	218	0.4269	0.9979	0.9894
HE84	103719	100380	100333	100333	21875311	218.03	0.4295	0.998	0.9901
HE85	105053	102418	102373	102373	22316726	217.99	0.4268	0.9979	0.9895
HE86	83790	81366	81332	81332	17732627	218.03	0.4337	0.9979	0.9898
HE92	115196	112357	112305	112305	24480222	217.98	0.4206	0.9979	0.9895
HE93	102290	100013	99972	99972	21793894	218	0.4272	0.9978	0.9888
HE94	104972	102311	102244	102244	22286748	217.98	0.4213	0.9969	0.9829
HE95	106139	103959	103911	103911	22651056	217.99	0.4244	0.9979	0.9897
HE97	101114	99402	99363	99363	21659755	217.99	0.428	0.9979	0.9896
HE98	116424	114321	114275	114275	24912753	218.01	0.423	0.9977	0.9886
HE99	107704	100874	100839	100839	21978692	217.96	0.422	0.9978	0.9885
HE102	105791	103157	103124	103124	22490317	218.09	0.4193	0.9981	0.9905
HE103	114858	112126	112084	112084	24437105	218.02	0.4167	0.9981	0.9905
HE104	53416	51866	51837	51837	11297976	217.95	0.4333	0.9976	0.9883
HE106	104736	102015	101968	101968	22230545	218.01	0.4294	0.9978	0.9892
HE108	102202	100354	100306	100306	21866472	218	0.431	0.9979	0.9894
HE110	106522	101667	101612	101612	22148557	217.97	0.4336	0.9976	0.9879
HE112	102454	100063	100020	100020	21801915	217.98	0.4228	0.9978	0.9888
HE113	55222	52966	52953	52953	11538992	217.91	0.4294	0.9978	0.9895
HE114	102398	99306	99256	99256	21637424	218	0.4309	0.9977	0.9889
HE115	106601	104359	104311	104311	22732094	217.93	0.4225	0.998	0.9901
HE116	102092	99144	99117	99117	21594544	217.87	0.4378	0.9978	0.9886
HE117	102643	100183	100133	100133	21810818	217.82	0.4393	0.998	0.9898
HE118	102994	100494	100458	100458	21892705	217.93	0.4327	0.9979	0.9892
HE119	103515	99850	99815	99815	21753809	217.94	0.4386	0.9982	0.991
HE120	103806	101252	101203	101203	22046979	217.85	0.4289	0.9979	0.9895
HE122	104492	102277	102251	102251	22275225	217.85	0.435	0.9983	0.9913
HE124	113907	111064	111005	111005	24198277	217.99	0.4332	0.998	0.9897
HE127	95432	92802	92762	92762	20225774	218.04	0.4279	0.9978	0.989
HE130	104181	101386	101327	101327	22091957	218.03	0.4288	0.9979	0.9896
HE138	114536	111828	111792	111792	24370308	218	0.4267	0.998	0.9898
HE142	110650	108161	108121	108121	23570907	218	0.4352	0.998	0.99
HE144	105263	100072	100002	100002	21800744	218	0.4252	0.9966	0.9821
HE148	105988	103420	103356	103356	22535124	218.03	0.444	0.9978	0.9891
HE150	105351	103149	103104	103104	22478656	218.02	0.4292	0.9979	0.9898
HE152	105346	102295	102247	102247	22287584	217.98	0.432	0.9979	0.9896
HE154	110200	104862	104813	104813	22850931	218.02	0.4347	0.9979	0.9897
HE156	106565	103867	103807	103807	22629517	218	0.4343	0.9977	0.9884
HE158	110036	106315	106263	106263	23164979	218	0.4327	0.9977	0.9886
HE160	102903	100832	100777	100777	21993502	218.24	0.4317	0.9979	0.9898
HE162	90676	88729	88696	88696	19335574	218	0.4345	0.998	0.9905
HE164	105728	103559	103492	103492	22561188	218	0.4346	0.9979	0.9895
HE166	106489	103976	103949	103949	22660855	218	0.4322	0.9982	0.9908
HE182	116071	113796	113761	113761	24798820	217.99	0.4249	0.9982	0.9906
HE186	104737	102393	102356	102356	22310666	217.97	0.4305	0.998	0.9899
HE202	103394	101668	101635	101635	22156267	218	0.4317	0.9979	0.9892
HE206	104021	101116	101056	101056	22032432	218.02	0.429	0.9978	0.9891
HE208	102719	100746	100713	100713	21954980	218	0.4289	0.998	0.9904

## Sheet: Table S3
Supplementary Table S3: Annotation classification information of amplicon sequence variants (ASVs)
ASV ID	taxonomy	confidence
ASV0	k__Plants;p__Magnoliophyta;c__Liliopsida;o__Poales;f__Poaceae;g__Bambusa;s__Bambusa sp.	0.826307
ASV1	k__Plantae;p__Magnoliophyta;c__Liliopsida;o__Poales;f__Cyperaceae;g__Scleria;s__Scleria_Jorge193	0.964505
ASV2	k__Plants;p__Magnoliophyta;c__Liliopsida;o__Poales;f__Poaceae;g__Pennisetum;s__Pennisetum glaucum	0.867095
ASV3	k__Plants;p__Magnoliophyta;c__Magnoliopsida;o__Fabales;f__Fabaceae;g__Acacia	0.976197
ASV4	k__Plants;p__Magnoliophyta;c__Liliopsida;o__Zingiberales;f__Musaceae;g__Musa;s__Musa acuminata	0.856509
ASV5	k__Plantae;p__Magnoliophyta;c__Liliopsida;o__Poales;f__Poaceae;g__Sorghastrum;s__Sorghastrum_incompletum	0.889967
ASV6	k__Plants;p__Magnoliophyta;c__Magnoliopsida;o__Rosales;f__Moraceae;g__Ficus;s__Ficus wassa	0.99616
ASV7	k__Plants;p__Magnoliophyta;c__Liliopsida;o__Poales;f__Poaceae	0.980894
ASV8	k__Plants;p__Magnoliophyta;c__Magnoliopsida;o__Rosales;f__Moraceae;g__Artocarpus;s__Artocarpus lakoocha	0.988288
ASV9	k__Plants;p__Magnoliophyta;c__Liliopsida;o__Poales;f__Poaceae	0.998486
ASV10	k__Plants;p__Magnoliophyta;c__Liliopsida;o__Arecales;f__Arecaceae	0.950162
ASV11	k__Plantae;p__Magnoliophyta;c__Magnoliopsida;o__Fabales;f__Fabaceae;g__Pachyrhizus;s__Pachyrhizus_ferrugineus	0.917883
ASV12	k__Plants;p__Magnoliophyta;c__Liliopsida;o__Zingiberales;f__Zingiberaceae;g__Zingiber;s__Zingiber spectabile	0.829226
ASV13	k__Plants;p__Magnoliophyta;c__Liliopsida;o__Zingiberales;f__Marantaceae;g__Phrynium;s__Phrynium pubinerve	0.915323
ASV14	k__Plants;p__Magnoliophyta;c__Magnoliopsida;o__Gentianales;f__Apocynaceae;g__Pottsia;s__Pottsia sp. MR-2013	0.840958
ASV15	k__Plants;p__Magnoliophyta;c__Magnoliopsida;o__Fabales;f__Fabaceae	0.998978
ASV16	k__Plants;p__Magnoliophyta;c__Liliopsida;o__Poales;f__Poaceae;g__Bambusa;s__Bambusa sp.	0.939274
ASV17	k__Plants;p__Magnoliophyta;c__Magnoliopsida;o__Fabales;f__Fabaceae;g__Acacia	0.981158
ASV18	k__Plants;p__Magnoliophyta;c__Magnoliopsida;o__Gentianales;f__Apocynaceae;g__Pottsia;s__Pottsia sp. MR-2013	0.896489
ASV19	k__Plants;p__Magnoliophyta;c__Magnoliopsida;o__Fabales;f__Fabaceae	0.932253
ASV20	k__Plants;p__Magnoliophyta;c__Liliopsida;o__Poales;f__Poaceae;g__Sorghum;s__Sorghum nitidum	0.843855
ASV21	k__Plantae;p__Magnoliophyta;c__Magnoliopsida;o__Gentianales;f__Apocynaceae;g__Heterostemma;s__Heterostemma_acuminatum	0.965096
ASV22	k__Plants;p__Magnoliophyta;c__Magnoliopsida;o__Cucurbitales;f__Cucurbitaceae	0.969134
ASV23	k__Plants;p__Magnoliophyta;c__Magnoliopsida;o__Malpighiales;f__Euphorbiaceae;g__Rockinghamia;s__Rockinghamia angustifolia	0.990739
ASV24	k__Plantae;p__Magnoliophyta;c__Magnoliopsida;o__Rosales;f__Urticaceae;g__Cypholophus;s__Cypholophus_friesianus	0.939855
ASV25	k__Plantae;p__Magnoliophyta;c__Magnoliopsida;o__Rosales;f__Urticaceae;g__Oreocnide;s__Oreocnide_frutescens	0.999632
ASV26	k__Plants;p__Magnoliophyta;c__Magnoliopsida;o__Rosales;f__Urticaceae;g__Debregeasia;s__Debregeasia orientalis	0.700161
ASV27	k__Plants;p__Magnoliophyta;c__Magnoliopsida;o__Rosales;f__Urticaceae;g__Poikilospermum;s__Poikilospermum suaveolens	0.999283
ASV28	k__Plantae;p__Magnoliophyta;c__Liliopsida;o__Poales;f__Cyperaceae;g__Scleria;s__Scleria_Jorge193	0.932522
ASV29	k__Plants;p__Magnoliophyta;c__Liliopsida;o__Poales;f__Poaceae;g__Bambusa;s__Bambusa sp.	0.715131
ASV30	k__Plants;p__Magnoliophyta;c__Magnoliopsida;o__Fabales;f__Fabaceae;g__Spatholobus;s__Spatholobus sp. P MR-2013	0.996314
ASV31	k__Plantae;p__Magnoliophyta;c__Liliopsida;o__Poales;f__Poaceae;g__Sorghastrum;s__Sorghastrum_incompletum	0.961868
ASV32	k__Plants;p__Magnoliophyta;c__Magnoliopsida;o__Rosales;f__Moraceae	0.987102
ASV33	k__Plants;p__Magnoliophyta;c__Magnoliopsida;o__Rosales;f__Rosaceae;g__Rubus;s__Rubus alceifolius	0.859002
ASV34	k__Plants;p__Magnoliophyta;c__Liliopsida;o__Zingiberales;f__Musaceae;g__Musa	0.912603
ASV35	k__Plants;p__Magnoliophyta;c__Magnoliopsida;o__Gentianales;f__Apocynaceae;g__Pottsia;s__Pottsia sp. MR-2013	0.950891
ASV36	k__Plants;p__Magnoliophyta;c__Magnoliopsida;o__Gentianales;f__Apocynaceae;g__Pottsia;s__Pottsia sp. MR-2013	0.862885
ASV37	Unassigned	0.537789
ASV38	Unassigned	0.547904
ASV39	k__Plants;p__Magnoliophyta;c__Liliopsida;o__Commelinales;f__Commelinaceae;g__Commelina	0.999981
ASV40	k__Plants;p__Magnoliophyta;c__Liliopsida;o__Poales;f__Poaceae;g__Bambusa	0.876633
ASV41	k__Plantae;p__Magnoliophyta;c__Magnoliopsida;o__Fagales;f__Fagaceae;g__Lithocarpus;s__Lithocarpus_celebicus	0.986111
ASV42	k__Plants;p__Magnoliophyta;c__Magnoliopsida;o__Fabales;f__Fabaceae;g__Saraca;s__Saraca asoca	0.994144
ASV43	k__Plantae;p__Magnoliophyta;c__Magnoliopsida;o__Fagales;f__Fagaceae;g__Lithocarpus;s__Lithocarpus_celebicus	0.926643
ASV44	k__Plants;p__Magnoliophyta;c__Magnoliopsida;o__Ericales;f__Primulaceae;g__Embelia;s__Embelia ribes	0.739169
ASV45	k__Plants;p__Magnoliophyta;c__Liliopsida;o__Zingiberales;f__Musaceae;g__Musa;s__Musa acuminata	0.844259
ASV46	k__Plantae;p__Magnoliophyta;c__Magnoliopsida;o__Gentianales;f__Apocynaceae;g__Heterostemma;s__Heterostemma_acuminatum	0.984723
ASV47	k__Plantae;p__Magnoliophyta;c__Magnoliopsida;o__Rosales;f__Urticaceae;g__Cypholophus;s__Cypholophus_friesianus	0.987607
ASV48	k__Plants;p__Magnoliophyta;c__Liliopsida;o__Arecales;f__Arecaceae;g__Caryota	0.881399
ASV49	k__Plants;p__Magnoliophyta;c__Magnoliopsida;o__Apiales;f__Apiaceae;g__Daucus;s__Daucus carota	0.988263
ASV50	Unassigned	0.397427
ASV51	k__Plants;p__Magnoliophyta;c__Liliopsida;o__Poales;f__Cyperaceae	0.983202
ASV52	k__Plants;p__Magnoliophyta;c__Magnoliopsida;o__Sapindales;f__Anacardiaceae;g__Spondias;s__Spondias pinnata	0.958279
ASV53	k__Plants;p__Magnoliophyta;c__Magnoliopsida;o__Sapindales;f__Meliaceae;g__Chukrasia;s__Chukrasia tabularis var. velutina	0.932591
ASV54	Unassigned	0.553301
ASV55	k__Plants;p__Magnoliophyta;c__Magnoliopsida;o__Rosales;f__Moraceae;g__Ficus;s__Ficus wassa	0.994105
ASV56	k__Plants;p__Magnoliophyta;c__Liliopsida;o__Zingiberales;f__Zingiberaceae	0.990442
ASV57	k__Plants;p__Magnoliophyta;c__Magnoliopsida;o__Fabales;f__Fabaceae;g__Bauhinia	0.999993
ASV58	k__Plants;p__Magnoliophyta;c__Magnoliopsida;o__Fabales;f__Fabaceae;g__Spatholobus;s__Spatholobus sp. P MR-2013	0.754507
ASV59	k__Plants;p__Magnoliophyta;c__Liliopsida;o__Poales;f__Poaceae	0.749167
ASV60	k__Plants;p__Magnoliophyta;c__Magnoliopsida;o__Rosales;f__Moraceae;g__Ficus;s__Ficus wassa	0.994846
ASV61	k__Plants;p__Magnoliophyta;c__Magnoliopsida;o__Rosales;f__Moraceae;g__Ficus;s__Ficus wassa	0.996216
ASV62	k__Plants;p__Magnoliophyta;c__Magnoliopsida;o__Rosales;f__Moraceae;g__Artocarpus;s__Artocarpus lakoocha	0.999679
ASV63	k__Plants;p__Magnoliophyta;c__Magnoliopsida;o__Ranunculales;f__Menispermaceae;g__Parabaena;s__Parabaena sagittata	0.999149
ASV64	k__Plantae;p__Magnoliophyta;c__Magnoliopsida;o__Rosales;f__Urticaceae;g__Oreocnide;s__Oreocnide_frutescens	0.999616
ASV65	k__Plants;p__Magnoliophyta;c__Magnoliopsida;o__Fabales;f__Fabaceae;g__Mucuna;s__Mucuna sp. MR-2013	0.999856
ASV66	k__Plants;p__Magnoliophyta;c__Magnoliopsida	0.730445
ASV67	k__Plantae;p__Magnoliophyta;c__Magnoliopsida;o__Gentianales;f__Apocynaceae;g__Heterostemma;s__Heterostemma_acuminatum	0.934489
ASV68	k__Plants;p__Magnoliophyta;c__Magnoliopsida;o__Ericales;f__Primulaceae;g__Rapanea;s__Rapanea seguinii	0.719986
ASV69	k__Plants;p__Magnoliophyta;c__Liliopsida;o__Commelinales;f__Commelinaceae;g__Amischotolype;s__Amischotolype hispida	0.999937
ASV70	k__Plants;p__Magnoliophyta;c__Liliopsida;o__Asparagales;f__Hypoxidaceae;g__Curculigo;s__Curculigo orchioides	0.999929
ASV71	k__Plants;p__Magnoliophyta;c__Liliopsida;o__Poales;f__Cyperaceae	0.886887
ASV72	k__Plants;p__Magnoliophyta;c__Magnoliopsida;o__Rosales;f__Moraceae;g__Ficus;s__Ficus wassa	0.99604
ASV73	k__Plants;p__Magnoliophyta;c__Magnoliopsida;o__Malpighiales;f__Clusiaceae;g__Garcinia;s__Garcinia indica	0.93351
ASV74	k__Plants;p__Magnoliophyta;c__Magnoliopsida;o__Myrtales;f__Lythraceae;g__Lagerstroemia;s__Lagerstroemia speciosa	0.999999
ASV75	k__Plants;p__Magnoliophyta;c__Liliopsida;o__Poales;f__Poaceae;g__Pennisetum;s__Pennisetum glaucum	0.713281
ASV76	k__Plants;p__Magnoliophyta;c__Magnoliopsida;o__Apiales;f__Araliaceae	0.996629
ASV77	k__Plants;p__Magnoliophyta;c__Liliopsida;o__Zingiberales;f__Zingiberaceae	0.977
ASV78	k__Plantae;p__Magnoliophyta;c__Magnoliopsida;o__Fagales;f__Fagaceae;g__Lithocarpus;s__Lithocarpus_celebicus	0.993317
ASV79	k__Plantae;p__Magnoliophyta;c__Liliopsida;o__Poales;f__Poaceae;g__Sorghastrum;s__Sorghastrum_incompletum	0.829609
ASV80	Unassigned	0.543421
ASV81	k__Plants;p__Magnoliophyta;c__Magnoliopsida;o__Malpighiales;f__Euphorbiaceae;g__Mallotus;s__Mallotus philippinensis	0.970793
ASV82	k__Plants;p__Magnoliophyta;c__Magnoliopsida;o__Rosales;f__Rosaceae;g__Rubus	0.995236
ASV83	k__Plants;p__Magnoliophyta;c__Magnoliopsida;o__Sapindales	0.756834
ASV84	k__Plants;p__Magnoliophyta;c__Liliopsida;o__Poales;f__Poaceae;g__Cyrtococcum;s__Cyrtococcum oxyphyllum	0.987207
ASV85	k__Plants;p__Magnoliophyta;c__Magnoliopsida;o__Fabales;f__Fabaceae;g__Mucuna;s__Mucuna sp. MR-2013	0.900807
ASV86	Unassigned	0.311559
ASV87	k__Plantae;p__Magnoliophyta;c__Magnoliopsida;o__Fagales;f__Fagaceae;g__Lithocarpus;s__Lithocarpus_celebicus	0.987615
ASV88	k__Plants;p__Magnoliophyta;c__Magnoliopsida;o__Rosales;f__Urticaceae;g__Pouzolzia;s__Pouzolzia sanguinea	0.931435
ASV89	k__Plants;p__Magnoliophyta;c__Liliopsida;o__Poales;f__Poaceae	0.868366
ASV90	k__Plants;p__Magnoliophyta;c__Magnoliopsida;o__Malpighiales;f__Euphorbiaceae;g__Mallotus;s__Mallotus philippinensis	0.965506
ASV91	k__Plants;p__Magnoliophyta;c__Liliopsida;o__Asparagales	0.973804
ASV92	k__Plants;p__Magnoliophyta;c__Liliopsida;o__Poales;f__Cyperaceae;g__Cyperus;s__Cyperus diffusus	0.992891
ASV93	k__Plants;p__Magnoliophyta;c__Magnoliopsida;o__Gentianales;f__Apocynaceae;g__Cryptolepis;s__Cryptolepis buchananii	0.963241
ASV94	k__Plantae;p__Magnoliophyta;c__Magnoliopsida;o__Fagales;f__Fagaceae;g__Lithocarpus;s__Lithocarpus_celebicus	0.995991
ASV95	Unassigned	0.479567
ASV96	k__Plants;p__Magnoliophyta;c__Magnoliopsida;o__Laurales;f__Lauraceae;g__Actinodaphne;s__Actinodaphne nitida	0.999879
ASV97	k__Plants;p__Magnoliophyta;c__Liliopsida;o__Zingiberales;f__Costaceae;g__Costus;s__Costus speciosus	0.912367
ASV98	k__Plants;p__Magnoliophyta;c__Liliopsida;o__Poales;f__Poaceae	0.998427
ASV99	k__Plants;p__Magnoliophyta;c__Liliopsida;o__Poales;f__Poaceae	0.998218
ASV100	k__Plantae;p__Magnoliophyta;c__Magnoliopsida;o__Fabales;f__Fabaceae;g__Pachyrhizus;s__Pachyrhizus_ferrugineus	0.789948
ASV101	k__Plants;p__Magnoliophyta;c__Magnoliopsida;o__Solanales;f__Convolvulaceae;g__Merremia;s__Merremia tridentata	0.997475
ASV102	k__Plants;p__Magnoliophyta;c__Liliopsida;o__Zingiberales;f__Zingiberaceae;g__Zingiber;s__Zingiber spectabile	0.790732
ASV103	k__Plants;p__Magnoliophyta;c__Magnoliopsida;o__Rosales;f__Moraceae;g__Broussonetia;s__Broussonetia papyrifera	0.959027
ASV104	k__Plants;p__Magnoliophyta;c__Magnoliopsida;o__Vitales;f__Vitaceae;g__Tetrastigma;s__Tetrastigma planicaule	0.742631
ASV105	k__Plants;p__Magnoliophyta;c__Magnoliopsida;o__Fabales;f__Fabaceae;g__Butea;s__Butea monosperma	0.929433
ASV106	k__Plantae;p__Magnoliophyta;c__Magnoliopsida;o__Fagales;f__Juglandaceae;g__Alfaroa;s__Alfaroa_colombiana	0.997201
ASV107	Unassigned	0.335199
ASV108	k__Plants;p__Magnoliophyta;c__Liliopsida;o__Commelinales;f__Commelinaceae;g__Commelina;s__Commelina diffusa	0.997711
ASV109	Unassigned	0.455799
ASV110	k__Plantae;p__Magnoliophyta;c__Liliopsida;o__Poales;f__Poaceae;g__Sorghastrum;s__Sorghastrum_incompletum	0.908708
ASV111	k__Plants;p__Magnoliophyta;c__Magnoliopsida;o__Apiales;f__Araliaceae	0.999127
ASV112	k__Plants;p__Magnoliophyta;c__Magnoliopsida;o__Apiales;f__Araliaceae	0.999771
ASV113	k__Plants;p__Magnoliophyta;c__Magnoliopsida;o__Malpighiales;f__Euphorbiaceae;g__Mallotus;s__Mallotus philippinensis	0.991925
ASV114	k__Plants;p__Magnoliophyta;c__Liliopsida;o__Poales;f__Poaceae	0.968971
ASV115	k__Plants;p__Magnoliophyta;c__Magnoliopsida;o__Caryophyllales;f__Polygonaceae;g__Persicaria;s__Persicaria chinensis	0.999293
ASV116	k__Plants;p__Magnoliophyta;c__Magnoliopsida;o__Sapindales;f__Anacardiaceae;g__Rhus;s__Rhus chinensis	0.858861
ASV117	k__Plants;p__Magnoliophyta;c__Magnoliopsida;o__Ranunculales;f__Menispermaceae;g__Parabaena;s__Parabaena sagittata	0.986959
ASV118	k__Plants;p__Magnoliophyta;c__Liliopsida;o__Poales;f__Poaceae	0.998897
ASV119	k__Plants;p__Magnoliophyta;c__Magnoliopsida;o__Rosales;f__Cannabaceae;g__Aphananthe	0.714795
ASV120	k__Plants;p__Magnoliophyta;c__Liliopsida;o__Poales;f__Poaceae	0.960618
ASV121	k__Plants;p__Magnoliophyta;c__Magnoliopsida;o__Rosales;f__Rosaceae;g__Rubus	0.994575
ASV122	k__Plants;p__Magnoliophyta;c__Magnoliopsida;o__Rosales;f__Moraceae	0.989058
ASV123	Unassigned	0.54902
ASV124	k__Plants;p__Pinophyta;c__Pinopsida;o__Pinales;f__Pinaceae;g__Pinus;s__Pinus banksiana	0.999967
ASV125	Unassigned	0.452138
ASV126	k__Plants;p__Magnoliophyta;c__Magnoliopsida;o__Rosales;f__Ulmaceae;g__Ulmus;s__Ulmus lanceifolia	0.971439
ASV127	k__Plantae;p__Magnoliophyta;c__Magnoliopsida;o__Fagales;f__Juglandaceae;g__Alfaroa;s__Alfaroa_colombiana	0.791578
ASV128	k__Plantae;p__Magnoliophyta;c__Magnoliopsida;o__Gentianales;f__Apocynaceae	0.702069
ASV129	k__Plants;p__Magnoliophyta;c__Liliopsida;o__Commelinales;f__Commelinaceae;g__Commelina;s__Commelina diffusa	0.770098
ASV130	k__Plants;p__Magnoliophyta;c__Magnoliopsida;o__Sapindales;f__Anacardiaceae;g__Rhus;s__Rhus chinensis	0.918973
ASV131	k__Plants;p__Magnoliophyta;c__Magnoliopsida;o__Sapindales;f__Burseraceae;g__Garuga;s__Garuga floribunda	0.999437
ASV132	k__Plants;p__Magnoliophyta;c__Magnoliopsida;o__Solanales;f__Convolvulaceae	0.999873
ASV133	k__Plants;p__Magnoliophyta;c__Liliopsida;o__Poales;f__Poaceae;g__Pennisetum;s__Pennisetum glaucum	0.782806
ASV134	k__Plants;p__Magnoliophyta;c__Magnoliopsida;o__Fabales;f__Fabaceae;g__Spatholobus;s__Spatholobus sp. 1 MR-2013	0.999205
ASV135	k__Plantae;p__Magnoliophyta;c__Liliopsida;o__Pandanales;f__Pandanaceae;g__Pandanus;s__Pandanus_angiensis	1
ASV136	k__Plants;p__Magnoliophyta;c__Liliopsida;o__Poales;f__Poaceae;g__Pennisetum;s__Pennisetum glaucum	0.821879
ASV137	Unassigned	0.402911
ASV138	k__Plants;p__Magnoliophyta;c__Liliopsida;o__Poales;f__Poaceae;g__Pennisetum;s__Pennisetum glaucum	0.899344
ASV139	k__Plants;p__Magnoliophyta;c__Liliopsida;o__Commelinales;f__Commelinaceae;g__Amischotolype;s__Amischotolype hispida	0.999908
ASV140	k__Plants;p__Magnoliophyta;c__Liliopsida;o__Poales;f__Poaceae;g__Isachne;s__Isachne globosa	0.89643
ASV141	Unassigned	0.300615
ASV142	k__Plants;p__Magnoliophyta;c__Liliopsida;o__Zingiberales;f__Zingiberaceae;g__Zingiber;s__Zingiber spectabile	0.826719
ASV143	k__Plants;p__Magnoliophyta;c__Magnoliopsida;o__Fabales;f__Fabaceae;g__Flemingia;s__Flemingia macrophylla	0.87029
ASV144	k__Plants;p__Magnoliophyta;c__Magnoliopsida;o__Rosales;f__Moraceae;g__Maclura;s__Maclura cochinchinensis var. gerontogea	0.74618
ASV145	Unassigned	0.541941
ASV146	k__Plants;p__Magnoliophyta;c__Magnoliopsida;o__Fabales;f__Fabaceae;g__Acacia	0.948158
ASV147	k__Plants;p__Magnoliophyta;c__Magnoliopsida;o__Rosales;f__Moraceae;g__Ficus;s__Ficus wassa	0.989696
ASV148	k__Plants;p__Magnoliophyta;c__Liliopsida;o__Commelinales;f__Commelinaceae;g__Commelina;s__Commelina diffusa	0.999919
ASV149	k__Plantae;p__Magnoliophyta;c__Magnoliopsida;o__Fagales;f__Juglandaceae;g__Alfaroa;s__Alfaroa_colombiana	0.773186
ASV150	k__Plants;p__Magnoliophyta;c__Magnoliopsida;o__Vitales;f__Vitaceae;g__Tetrastigma;s__Tetrastigma planicaule	0.9418
ASV151	k__Plants;p__Magnoliophyta;c__Magnoliopsida;o__Solanales;f__Solanaceae;g__Solanum;s__Solanum mauritianum	0.856002
ASV152	k__Plantae;p__Magnoliophyta;c__Magnoliopsida;o__Sapindales;f__Rutaceae;g__Zanthoxylum;s__Zanthoxylum_pluviatile	0.999923
ASV153	k__Plants;p__Magnoliophyta;c__Magnoliopsida;o__Fabales;f__Fabaceae;g__Phaseolus;s__Phaseolus vulgaris	0.96978
ASV154	k__Plantae;p__Magnoliophyta;c__Magnoliopsida;o__Fabales;f__Fabaceae;g__Pachyrhizus;s__Pachyrhizus_ferrugineus	0.944866
ASV155	k__Plants;p__Magnoliophyta;c__Magnoliopsida	0.898611
ASV156	Unassigned	0.496253
ASV157	k__Plants;p__Magnoliophyta;c__Liliopsida;o__Asparagales;f__Hypoxidaceae;g__Curculigo;s__Curculigo orchioides	0.999891
ASV158	k__Plants;p__Magnoliophyta;c__Liliopsida;o__Zingiberales;f__Musaceae;g__Musa;s__Musa aurantiaca	0.773569
ASV159	k__Plants;p__Magnoliophyta;c__Magnoliopsida;o__Fabales;f__Fabaceae;g__Cassia;s__Cassia fistula	0.918137
ASV160	k__Plants;p__Magnoliophyta;c__Liliopsida;o__Poales;f__Cyperaceae;g__Cyperus;s__Cyperus diffusus	0.749135
ASV161	k__Plants;p__Magnoliophyta;c__Magnoliopsida;o__Malvales;f__Malvaceae;g__Bombax;s__Bombax ceiba var. leiocarpum	0.764973
ASV162	k__Plants;p__Magnoliophyta;c__Magnoliopsida;o__Gentianales;f__Rubiaceae;g__Coptosapelta;s__Coptosapelta diffusa	0.960127
ASV163	k__Plantae;p__Magnoliophyta;c__Magnoliopsida;o__Fabales;f__Fabaceae;g__Pachyrhizus;s__Pachyrhizus_ferrugineus	0.997057
ASV164	k__Plants;p__Magnoliophyta;c__Liliopsida;o__Arecales;f__Arecaceae;g__Syagrus;s__Syagrus amara	0.994083
ASV165	k__Plants;p__Magnoliophyta;c__Magnoliopsida;o__Magnoliales;f__Myristicaceae;g__Myristica;s__Myristica fatua	0.999918
ASV166	k__Plants;p__Magnoliophyta;c__Magnoliopsida;o__Rosales;f__Cannabaceae;g__Aphananthe	0.810006
ASV167	Unassigned	0.402552
ASV168	k__Plants;p__Magnoliophyta;c__Liliopsida;o__Arecales;f__Arecaceae;g__Caryota;s__Caryota obtusa	0.726002
ASV169	k__Plants;p__Magnoliophyta;c__Magnoliopsida;o__Crossosomatales;f__Staphyleaceae;g__Turpinia	0.970193
ASV170	k__Plants;p__Magnoliophyta;c__Magnoliopsida;o__Asterales;f__Asteraceae;g__Chromolaena;s__Chromolaena sp.	0.999998
ASV171	k__Plants;p__Magnoliophyta;c__Magnoliopsida;o__Fabales;f__Fabaceae;g__Acacia	0.969362
ASV172	k__Plantae;p__Magnoliophyta;c__Liliopsida;o__Poales;f__Poaceae;g__Paspalum;s__Paspalum_A.guadamuz279	0.999045
ASV173	k__Plants;p__Magnoliophyta;c__Magnoliopsida;o__Fabales;f__Fabaceae;g__Arachis;s__Arachis ipaensis	0.999763
ASV174	k__Plantae;p__Magnoliophyta;c__Liliopsida;o__Poales;f__Poaceae;g__Sorghastrum;s__Sorghastrum_incompletum	0.891316
ASV175	k__Plants;p__Magnoliophyta;c__Magnoliopsida;o__Solanales;f__Solanaceae;g__Capsicum	0.999794
ASV176	Unassigned	0.364414
ASV177	k__Plants;p__Magnoliophyta;c__Magnoliopsida;o__Asterales;f__Asteraceae;g__Chromolaena;s__Chromolaena sp.	0.950179
ASV178	k__Plantae;p__Magnoliophyta;c__Magnoliopsida;o__Rosales;f__Urticaceae;g__Oreocnide;s__Oreocnide_frutescens	0.989511
ASV179	k__Plants;p__Magnoliophyta;c__Magnoliopsida;o__Ericales;f__Ebenaceae;g__Diospyros;s__Diospyros pyrrhocarpa	0.99918
ASV180	k__Plants;p__Magnoliophyta;c__Magnoliopsida;o__Gentianales;f__Apocynaceae;g__Pottsia;s__Pottsia sp. MR-2013	0.845532
ASV181	k__Plants;p__Magnoliophyta;c__Magnoliopsida;o__Fabales;f__Fabaceae;g__Cassia;s__Cassia fistula	0.898165
ASV182	k__Plantae;p__Magnoliophyta;c__Liliopsida;o__Poales;f__Poaceae;g__Sorghastrum;s__Sorghastrum_incompletum	0.948834
ASV183	Unassigned	0.356322
ASV184	Unassigned	0.537905
ASV185	k__Plants;p__Magnoliophyta;c__Magnoliopsida	0.892218
ASV186	k__Plants;p__Magnoliophyta;c__Magnoliopsida;o__Asteranae-lamiids_unplaced;f__Icacinaceae;g__Iodes;s__Iodes cirrhosa	0.999985
ASV187	k__Plantae;p__Magnoliophyta;c__Magnoliopsida;o__Dilleniales;f__Dilleniaceae;g__Dillenia;s__Dillenia_pentagyna	0.999987
ASV188	k__Plants;p__Magnoliophyta;c__Magnoliopsida;o__Malvales;f__Malvaceae;g__Abelmoschus;s__Abelmoschus manihot	0.876685
ASV189	k__Plants;p__Magnoliophyta;c__Liliopsida;o__Poales;f__Poaceae	0.738369
ASV190	k__Plants;p__Magnoliophyta;c__Magnoliopsida;o__Vitales;f__Vitaceae	0.907647
ASV191	k__Plants;p__Magnoliophyta;c__Magnoliopsida;o__Fabales;f__Fabaceae;g__Acacia	0.971551
ASV192	k__Plants;p__Magnoliophyta;c__Liliopsida;o__Poales;f__Cyperaceae;g__Cyperus;s__Cyperus diffusus	0.997096
ASV193	k__Plants;p__Magnoliophyta;c__Magnoliopsida;o__Vitales;f__Vitaceae;g__Leea;s__Leea indica	0.999405
ASV194	Unassigned	0.629662
ASV195	k__Plants;p__Magnoliophyta;c__Magnoliopsida	0.895003
ASV196	Unassigned	0.485731
ASV197	Unassigned	0.50293
ASV198	k__Plants;p__Magnoliophyta;c__Magnoliopsida;o__Solanales;f__Solanaceae;g__Capsicum	0.998765
ASV199	k__Plants;p__Pteridophyta;c__Pteridopsida;o__Cyatheales;f__Dicksoniaceae;g__Cibotium;s__Cibotium barometz	0.997872
ASV200	k__Plants;p__Magnoliophyta;c__Magnoliopsida;o__Cucurbitales;f__Cucurbitaceae;g__Diplocyclos;s__Diplocyclos palmatus	0.915637
ASV201	k__Plants;p__Magnoliophyta;c__Magnoliopsida;o__Fabales;f__Fabaceae;g__Dalbergia;s__Dalbergia melanoxylon	0.983051
ASV202	k__Plants;p__Magnoliophyta;c__Liliopsida;o__Commelinales;f__Commelinaceae;g__Commelina;s__Commelina diffusa	0.9206
ASV203	k__Plants;p__Magnoliophyta;c__Magnoliopsida;o__Solanales;f__Convolvulaceae;g__Cordisepalum;s__Cordisepalum thorelii	0.841089
ASV204	k__Plants;p__Magnoliophyta	0.844699
ASV205	k__Plants;p__Magnoliophyta;c__Magnoliopsida;o__Apiales;f__Araliaceae	0.99993
ASV206	k__Plants;p__Magnoliophyta;c__Magnoliopsida;o__Fabales;f__Fabaceae;g__Dendrolobium;s__Dendrolobium umbellatum	0.999951
ASV207	Unassigned	0.476409
ASV208	k__Plants;p__Magnoliophyta;c__Magnoliopsida;o__Malpighiales;f__Euphorbiaceae;g__Rockinghamia;s__Rockinghamia angustifolia	0.989191
ASV209	k__Plants;p__Magnoliophyta;c__Magnoliopsida;o__Fabales;f__Fabaceae;g__Spatholobus	0.932509
ASV210	k__Plantae;p__Magnoliophyta;c__Magnoliopsida;o__Fabales;f__Fabaceae;g__Pachyrhizus;s__Pachyrhizus_ferrugineus	0.77225
ASV211	k__Plants;p__Magnoliophyta;c__Magnoliopsida;o__Fabales;f__Fabaceae;g__Acacia;s__Acacia pennata	0.739531
ASV212	k__Plantae;p__Magnoliophyta;c__Magnoliopsida;o__Rosales;f__Urticaceae;g__Cypholophus;s__Cypholophus_friesianus	0.981462
ASV213	k__Plants;p__Magnoliophyta;c__Liliopsida;o__Alismatales;f__Araceae	0.980435
ASV214	k__Plants;p__Magnoliophyta;c__Magnoliopsida;o__Sapindales;f__Anacardiaceae;g__Rhus;s__Rhus chinensis	0.887228
ASV215	k__Plantae;p__Magnoliophyta;c__Magnoliopsida;o__Gentianales;f__Apocynaceae;g__Heterostemma;s__Heterostemma_acuminatum	0.830519
ASV216	k__Plantae;p__Magnoliophyta;c__Magnoliopsida;o__Fabales;f__Fabaceae;g__Pachyrhizus;s__Pachyrhizus_ferrugineus	0.977036
ASV217	k__Plants;p__Magnoliophyta;c__Magnoliopsida;o__Asterales;f__Asteraceae;g__Acmella;s__Acmella paniculata	0.778542
ASV218	k__Plants;p__Magnoliophyta;c__Liliopsida;o__Poales;f__Poaceae	0.719143
ASV219	k__Plantae;p__Magnoliophyta;c__Liliopsida;o__Poales;f__Poaceae;g__Paspalum;s__Paspalum_A.guadamuz279	0.969887
ASV220	k__Plants;p__Magnoliophyta;c__Magnoliopsida;o__Apiales	0.975079
ASV221	k__Plants;p__Magnoliophyta;c__Magnoliopsida;o__Gentianales;f__Rubiaceae;g__Coptosapelta;s__Coptosapelta diffusa	0.971528
ASV222	k__Plants;p__Magnoliophyta;c__Magnoliopsida;o__Fabales;f__Fabaceae;g__Calliandra;s__Calliandra houstoniana	0.798004
ASV223	k__Plants;p__Magnoliophyta;c__Magnoliopsida;o__Laurales;f__Lauraceae;g__Actinodaphne;s__Actinodaphne nitida	0.998183
ASV224	k__Plants;p__Magnoliophyta;c__Magnoliopsida;o__Ericales	0.857718
ASV225	Unassigned	0.64621
ASV226	Unassigned	0.685625
ASV227	k__Plantae;p__Magnoliophyta;c__Liliopsida;o__Poales;f__Poaceae;g__Elytrostachys;s__Elytrostachys_clavigera	0.712237
ASV228	k__Plants;p__Magnoliophyta;c__Magnoliopsida;o__Fabales;f__Fabaceae;g__Acacia	0.908036
ASV229	k__Plants;p__Magnoliophyta;c__Magnoliopsida;o__Malvales;f__Malvaceae;g__Bombax;s__Bombax ceiba var. leiocarpum	0.831396
ASV230	k__Plantae;p__Magnoliophyta;c__Magnoliopsida;o__Rosales;f__Urticaceae;g__Oreocnide;s__Oreocnide_frutescens	0.989871
ASV231	k__Plantae;p__Magnoliophyta;c__Magnoliopsida;o__Fabales;f__Fabaceae;g__Pachyrhizus;s__Pachyrhizus_ferrugineus	0.958707
ASV232	k__Plants;p__Magnoliophyta;c__Magnoliopsida;o__Ranunculales;f__Ranunculaceae;g__Caltha;s__Caltha palustris	0.930814
ASV233	k__Plants;p__Magnoliophyta;c__Magnoliopsida;o__Ericales;f__Theaceae	0.996592
ASV234	k__Plants;p__Magnoliophyta	0.834093
ASV235	k__Plantae;p__Magnoliophyta;c__Liliopsida;o__Poales;f__Cyperaceae;g__Scleria;s__Scleria_Jorge193	0.933806
ASV236	k__Plants;p__Magnoliophyta;c__Magnoliopsida;o__Apiales;f__Araliaceae	0.77557
ASV237	k__Plants;p__Magnoliophyta;c__Magnoliopsida	0.826848
ASV238	k__Plants;p__Magnoliophyta;c__Liliopsida;o__Poales;f__Poaceae;g__Pennisetum;s__Pennisetum glaucum	0.81962
ASV239	k__Plants;p__Magnoliophyta;c__Magnoliopsida;o__Lamiales	0.945104
ASV240	k__Plants;p__Pteridophyta;c__Polypodiopsida;o__Polypodiales;f__Dennstaedtiaceae;g__Pteridium	1
ASV241	k__Plants;p__Magnoliophyta;c__Magnoliopsida;o__Malpighiales;f__Phyllanthaceae;g__Aporosa;s__Aporosa villosa	0.955539
ASV242	k__Plants;p__Magnoliophyta;c__Magnoliopsida;o__Sapindales;f__Sapindaceae;g__Pometia;s__Pometia pinnata	0.999989
ASV243	k__Plants;p__Magnoliophyta;c__Magnoliopsida;o__Cucurbitales	0.786455
ASV244	k__Plants;p__Magnoliophyta;c__Magnoliopsida;o__Malpighiales;f__Euphorbiaceae;g__Rockinghamia;s__Rockinghamia angustifolia	0.832065
ASV245	k__Plants;p__Magnoliophyta;c__Magnoliopsida;o__Gentianales;f__Rubiaceae;g__Paederia;s__Paederia sp. MR-2013	0.999997
ASV246	k__Plantae;p__Magnoliophyta;c__Magnoliopsida;o__Fabales;f__Fabaceae;g__Pachyrhizus;s__Pachyrhizus_ferrugineus	0.96969
ASV247	k__Plantae;p__Magnoliophyta;c__Liliopsida;o__Poales;f__Poaceae	0.72843
ASV248	Unassigned	0.42217
ASV249	k__Plants;p__Magnoliophyta;c__Magnoliopsida;o__Fabales;f__Fabaceae	0.815523
ASV250	k__Plantae;p__Magnoliophyta;c__Magnoliopsida;o__Fabales;f__Fabaceae;g__Pachyrhizus;s__Pachyrhizus_ferrugineus	0.934575
ASV251	k__Plants;p__Magnoliophyta	0.874605
ASV252	k__Plantae;p__Magnoliophyta;c__Liliopsida;o__Poales;f__Poaceae;g__Sorghastrum;s__Sorghastrum_incompletum	0.914623
ASV253	k__Plants;p__Magnoliophyta;c__Liliopsida;o__Liliales;f__Smilacaceae;g__Smilax	0.999948
ASV254	Unassigned	0.32516
ASV255	k__Plants;p__Magnoliophyta;c__Magnoliopsida;o__Gentianales;f__Rubiaceae;g__Paederia;s__Paederia sp. MR-2013	0.999991
ASV256	k__Plants;p__Magnoliophyta;c__Magnoliopsida;o__Malpighiales;f__Euphorbiaceae;g__Rockinghamia;s__Rockinghamia angustifolia	0.920879
ASV257	k__Plants;p__Magnoliophyta;c__Magnoliopsida;o__Solanales;f__Solanaceae;g__Solanum	0.818658
ASV258	k__Plants;p__Magnoliophyta;c__Magnoliopsida;o__Lamiales;f__Lamiaceae;g__Colebrookea;s__Colebrookea oppositifolia	0.951562
ASV259	k__Plants;p__Magnoliophyta;c__Magnoliopsida;o__Ericales;f__Actinidiaceae;g__Actinidia;s__Actinidia arguta var. arguta	0.880949
ASV260	k__Plants;p__Magnoliophyta;c__Magnoliopsida;o__Ericales	0.980526
ASV261	k__Plantae;p__Magnoliophyta;c__Magnoliopsida;o__Fabales;f__Fabaceae;g__Pachyrhizus;s__Pachyrhizus_ferrugineus	0.893811
ASV262	k__Plants;p__Magnoliophyta;c__Magnoliopsida;o__Vitales;f__Vitaceae;g__Cissus;s__Cissus repens	0.895484
ASV263	Unassigned	0.483837
ASV264	Unassigned	0.439648
ASV265	k__Plantae;p__Magnoliophyta;c__Magnoliopsida;o__Sapindales;f__Rutaceae;g__Zanthoxylum;s__Zanthoxylum_pluviatile	0.999913
ASV266	k__Plants;p__Magnoliophyta;c__Magnoliopsida;o__Ericales;f__Theaceae;g__Schima;s__Schima wallichii subsp. noronhae	0.998278
ASV267	k__Plants;p__Magnoliophyta;c__Magnoliopsida;o__Malpighiales;f__Malpighiaceae;g__Aspidopterys;s__Aspidopterys tomentosa	0.820422
ASV268	k__Plantae;p__Magnoliophyta;c__Magnoliopsida;o__Fabales;f__Fabaceae;g__Pachyrhizus;s__Pachyrhizus_ferrugineus	0.815406
ASV269	k__Plants;p__Magnoliophyta;c__Liliopsida;o__Alismatales;f__Araceae	0.995398
ASV270	k__Plants;p__Magnoliophyta;c__Liliopsida;o__Zingiberales;f__Musaceae;g__Musa;s__Musa aurantiaca	0.91336
ASV271	Unassigned	0.532739
ASV272	k__Plants;p__Magnoliophyta;c__Magnoliopsida;o__Vitales;f__Vitaceae	0.975133
ASV273	k__Plants;p__Magnoliophyta;c__Magnoliopsida;o__Vitales;f__Vitaceae;g__Leea;s__Leea indica	0.994048
ASV274	k__Plantae;p__Magnoliophyta;c__Liliopsida;o__Poales;f__Poaceae	0.702224
ASV275	k__Plantae;p__Magnoliophyta;c__Magnoliopsida;o__Fabales;f__Fabaceae;g__Pachyrhizus;s__Pachyrhizus_ferrugineus	0.939332
ASV276	Unassigned	0.518727
ASV277	Unassigned	0.64285
ASV278	Unassigned	0.713009
ASV279	Unassigned	0.454201
ASV280	k__Plants;p__Magnoliophyta;c__Magnoliopsida;o__Malpighiales;f__Phyllanthaceae;g__Phyllanthus;s__Phyllanthus urinaria	0.810809
ASV281	k__Plants;p__Magnoliophyta;c__Magnoliopsida;o__Fabales;f__Fabaceae;g__Calliandra;s__Calliandra houstoniana	0.844766
ASV282	k__Plants;p__Magnoliophyta;c__Magnoliopsida;o__Gentianales;f__Rubiaceae;g__Tarennoidea;s__Tarennoidea wallichii	0.73413
ASV283	k__Plantae;p__Magnoliophyta;c__Magnoliopsida;o__Rosales;f__Urticaceae;g__Cypholophus;s__Cypholophus_friesianus	0.985252
ASV284	k__Plants;p__Lycopodiophyta;c__Lycopodiopsida;o__Selaginellales;f__Selaginellaceae;g__Selaginella;s__Selaginella uncinata	1
ASV285	k__Plants;p__Magnoliophyta;c__Magnoliopsida;o__Malvales;f__Malvaceae;g__Bombax;s__Bombax ceiba var. leiocarpum	0.777746
ASV286	Unassigned	0.712909
ASV287	k__Plants;p__Magnoliophyta;c__Magnoliopsida;o__Vitales;f__Vitaceae	0.996996
ASV288	k__Plants;p__Magnoliophyta;c__Magnoliopsida;o__Cucurbitales;f__Cucurbitaceae;g__Gynostemma	0.999971
ASV289	k__Plantae;p__Magnoliophyta;c__Liliopsida;o__Poales;f__Poaceae	0.778355
ASV290	k__Plants;p__Magnoliophyta;c__Magnoliopsida	0.826453
ASV291	k__Plants;p__Magnoliophyta;c__Magnoliopsida;o__Fabales;f__Fabaceae	0.895361
ASV292	k__Plantae;p__Magnoliophyta;c__Magnoliopsida;o__Fabales;f__Fabaceae;g__Pachyrhizus;s__Pachyrhizus_ferrugineus	0.927043
ASV293	k__Plants;p__Magnoliophyta;c__Magnoliopsida;o__Fabales;f__Fabaceae;g__Bauhinia;s__Bauhinia sp. R MR-2013	0.999952
ASV294	k__Plants;p__Magnoliophyta;c__Magnoliopsida;o__Sapindales;f__Anacardiaceae;g__Rhus;s__Rhus chinensis	0.895302
ASV295	k__Plantae;p__Magnoliophyta;c__Liliopsida;o__Poales;f__Poaceae;g__Sorghastrum;s__Sorghastrum_incompletum	0.768202
ASV296	k__Plantae;p__Magnoliophyta;c__Magnoliopsida;o__Rosales;f__Urticaceae;g__Oreocnide;s__Oreocnide_frutescens	0.76536
ASV297	Unassigned	0.717273
ASV298	k__Plants;p__Magnoliophyta;c__Liliopsida;o__Commelinales;f__Commelinaceae;g__Amischotolype;s__Amischotolype hispida	0.999706
ASV299	k__Plantae;p__Magnoliophyta;c__Magnoliopsida;o__Fabales;f__Fabaceae;g__Pachyrhizus;s__Pachyrhizus_ferrugineus	0.962731
ASV300	k__Plantae;p__Magnoliophyta;c__Liliopsida;o__Poales;f__Poaceae;g__Sorghastrum;s__Sorghastrum_incompletum	0.752707
ASV301	k__Plantae;p__Magnoliophyta;c__Magnoliopsida;o__Fabales;f__Fabaceae;g__Pachyrhizus;s__Pachyrhizus_ferrugineus	0.942481
ASV302	k__Plants;p__Magnoliophyta;c__Liliopsida;o__Commelinales;f__Commelinaceae;g__Commelina;s__Commelina diffusa	0.911624
ASV303	Unassigned	0.813416
ASV304	k__Plantae;p__Magnoliophyta;c__Magnoliopsida;o__Fabales;f__Fabaceae;g__Pachyrhizus;s__Pachyrhizus_ferrugineus	0.902483
ASV305	k__Plants;p__Magnoliophyta;c__Magnoliopsida;o__Rosales	0.939209
ASV306	k__Plants;p__Magnoliophyta;c__Magnoliopsida;o__Piperales;f__Piperaceae;g__Piper;s__Piper chaba	0.999144
ASV307	k__Plants;p__Magnoliophyta;c__Magnoliopsida;o__Gentianales;f__Rubiaceae;g__Uncaria	1
ASV308	Unassigned	0.664748
ASV309	k__Plants;p__Magnoliophyta;c__Magnoliopsida;o__Magnoliales;f__Magnoliaceae;g__Michelia;s__Michelia champaca	0.999998
ASV310	k__Plants;p__Magnoliophyta;c__Liliopsida;o__Zingiberales;f__Musaceae;g__Musa;s__Musa aurantiaca	0.990494
ASV311	k__Plants;p__Magnoliophyta;c__Magnoliopsida;o__Fabales;f__Fabaceae;g__Butea;s__Butea monosperma	0.97249
ASV312	k__Plants;p__Pteridophyta;c__Polypodiopsida;o__Polypodiales;f__Dryopteridaceae;g__Tectaria	1
ASV313	k__Plants;p__Magnoliophyta;c__Magnoliopsida	0.999771
ASV314	k__Plants;p__Magnoliophyta;c__Magnoliopsida;o__Malvales;f__Malvaceae	0.794899
ASV315	k__Plants;p__Magnoliophyta;c__Magnoliopsida;o__Asterales;f__Asteraceae;g__Artemisia;s__Artemisia verlotiorum	0.999996
ASV316	k__Plants;p__Magnoliophyta;c__Magnoliopsida;o__Solanales;f__Convolvulaceae	1
ASV317	k__Plants;p__Magnoliophyta;c__Magnoliopsida;o__Fabales;f__Fabaceae;g__Crotalaria;s__Crotalaria leptostachya	0.999715
ASV318	Unassigned	0.621672
ASV319	k__Plants;p__Magnoliophyta;c__Magnoliopsida;o__Fabales;f__Fabaceae;g__Acacia;s__Acacia pennata	0.730242
ASV320	Unassigned	0.687301
ASV321	k__Plants;p__Magnoliophyta;c__Magnoliopsida;o__Ranunculales;f__Menispermaceae;g__Cyclea;s__Cyclea polypetala	0.925098
ASV322	k__Plants;p__Magnoliophyta;c__Magnoliopsida;o__Ericales	0.996843
ASV323	k__Plantae;p__Magnoliophyta;c__Liliopsida;o__Poales;f__Cyperaceae;g__Scleria;s__Scleria_Jorge193	0.939677
ASV324	k__Plants;p__Magnoliophyta;c__Liliopsida;o__Poales;f__Poaceae;g__Pennisetum;s__Pennisetum glaucum	0.815584
ASV325	k__Plantae;p__Magnoliophyta;c__Liliopsida;o__Poales;f__Poaceae;g__Sorghastrum;s__Sorghastrum_incompletum	0.79081
ASV326	Unassigned	0.516246
ASV327	Unassigned	0.598738
ASV328	Unassigned	0.46661
ASV329	k__Plantae;p__Magnoliophyta;c__Liliopsida;o__Poales;f__Poaceae;g__Sorghastrum;s__Sorghastrum_incompletum	0.895818
ASV330	k__Plantae;p__Magnoliophyta;c__Magnoliopsida;o__Gentianales;f__Apocynaceae;g__Heterostemma;s__Heterostemma_acuminatum	0.978161
ASV331	k__Plants;p__Magnoliophyta;c__Magnoliopsida;o__Cucurbitales;f__Cucurbitaceae;g__Diplocyclos;s__Diplocyclos palmatus	0.793969
ASV332	k__Plants;p__Pteridophyta;c__Polypodiopsida;o__Polypodiales;f__Dryopteridaceae;g__Tectaria;s__Tectaria coadunata	0.946716
ASV333	k__Plants;p__Magnoliophyta;c__Magnoliopsida;o__Vitales;f__Vitaceae;g__Cissus;s__Cissus repens	0.993753
ASV334	Unassigned	0.384765
ASV335	k__Plants;p__Magnoliophyta;c__Magnoliopsida;o__Malvales;f__Malvaceae;g__Abelmoschus;s__Abelmoschus manihot	0.837263
ASV336	k__Plants;p__Magnoliophyta;c__Magnoliopsida;o__Fabales;f__Fabaceae	0.759604
ASV337	k__Plantae;p__Magnoliophyta;c__Liliopsida;o__Poales;f__Cyperaceae;g__Scleria;s__Scleria_Jorge193	0.969776
ASV338	k__Plants;p__Magnoliophyta;c__Magnoliopsida;o__Malpighiales;f__Phyllanthaceae;g__Bischofia;s__Bischofia polycarpa	0.812775
ASV339	k__Plants;p__Magnoliophyta;c__Magnoliopsida;o__Fabales;f__Fabaceae	0.936255
ASV340	k__Plants;p__Magnoliophyta;c__Magnoliopsida;o__Gentianales;f__Apocynaceae;g__Gymnema	0.999834
ASV341	k__Plantae;p__Magnoliophyta;c__Magnoliopsida;o__Sapindales;f__Rutaceae;g__Zanthoxylum;s__Zanthoxylum_pluviatile	0.997374
ASV342	Unassigned	0.399901
ASV343	Unassigned	0.491983
ASV344	k__Plants;p__Magnoliophyta;c__Magnoliopsida;o__Fabales;f__Fabaceae	0.943739
ASV345	k__Plants;p__Magnoliophyta;c__Magnoliopsida	0.89744
ASV346	k__Plants;p__Magnoliophyta;c__Magnoliopsida;o__Lamiales;f__Lamiaceae;g__Isodon;s__Isodon inflexus	0.998804
ASV347	k__Plants;p__Magnoliophyta;c__Magnoliopsida;o__Sapindales;f__Meliaceae	0.986133
ASV348	k__Plants;p__Magnoliophyta;c__Magnoliopsida;o__Lamiales;f__Bignoniaceae;g__Oroxylum;s__Oroxylum indicum	0.933147
ASV349	k__Plantae;p__Magnoliophyta;c__Liliopsida;o__Poales;f__Cyperaceae;g__Scleria;s__Scleria_Jorge193	0.929771
ASV350	k__Plantae;p__Magnoliophyta;c__Liliopsida;o__Poales;f__Poaceae;g__Sorghastrum;s__Sorghastrum_incompletum	0.913863
ASV351	k__Plants;p__Magnoliophyta;c__Magnoliopsida;o__Fabales;f__Fabaceae;g__Spatholobus;s__Spatholobus sp. 1 MR-2013	0.780906
ASV352	Unassigned	0.555276
ASV353	Unassigned	0.481753
ASV354	k__Plants;p__Magnoliophyta;c__Magnoliopsida;o__Asterales;f__Asteraceae;g__Chromolaena;s__Chromolaena sp.	0.783291
ASV355	k__Plants;p__Magnoliophyta;c__Liliopsida;o__Poales;f__Poaceae	0.96313
ASV356	k__Plants;p__Magnoliophyta	0.824219
ASV357	k__Plantae;p__Magnoliophyta;c__Magnoliopsida;o__Fabales;f__Fabaceae;g__Pachyrhizus;s__Pachyrhizus_ferrugineus	0.862279
ASV358	k__Plants;p__Magnoliophyta;c__Liliopsida;o__Poales;f__Poaceae	0.890574
ASV359	k__Plants;p__Pteridophyta;c__Polypodiopsida;o__Polypodiales;f__Dryopteridaceae;g__Tectaria	0.999505
ASV360	k__Plants;p__Magnoliophyta;c__Magnoliopsida;o__Rosales;f__Rosaceae;g__Rubus;s__Rubus alceifolius	0.708592
ASV361	k__Plants;p__Magnoliophyta;c__Liliopsida;o__Poales;f__Poaceae;g__Pennisetum;s__Pennisetum glaucum	0.826554
ASV362	k__Plants;p__Magnoliophyta;c__Magnoliopsida;o__Vitales;f__Vitaceae	0.843822
ASV363	Unassigned	0.52139
ASV364	k__Plants;p__Magnoliophyta;c__Liliopsida;o__Poales;f__Poaceae;g__Dichanthium;s__Dichanthium annulatum	0.814743
ASV365	k__Plants;p__Magnoliophyta;c__Magnoliopsida;o__Caryophyllales;f__Tamaricaceae;g__Tamarix;s__Tamarix parviflora	0.999987
ASV366	k__Plants;p__Magnoliophyta;c__Liliopsida;o__Poales;f__Poaceae;g__Pennisetum;s__Pennisetum glaucum	0.724841
ASV367	k__Plants;p__Pinophyta;c__Pinopsida;o__Pinales;f__Taxodiaceae;g__Cunninghamia;s__Cunninghamia lanceolata var. konishii	0.868158
ASV368	k__Plants;p__Magnoliophyta;c__Magnoliopsida;o__Fabales;f__Fabaceae	0.964867
ASV369	k__Plants;p__Magnoliophyta;c__Magnoliopsida;o__Vitales;f__Vitaceae;g__Cissus;s__Cissus repens	0.874561
ASV370	k__Plants;p__Magnoliophyta;c__Liliopsida;o__Zingiberales;f__Zingiberaceae;g__Zingiber;s__Zingiber spectabile	0.856238
ASV371	k__Plants;p__Magnoliophyta;c__Magnoliopsida;o__Fabales;f__Fabaceae;g__Dendrolobium;s__Dendrolobium umbellatum	0.994369
ASV372	k__Plants;p__Magnoliophyta;c__Magnoliopsida;o__Rosales;f__Moraceae;g__Ficus;s__Ficus wassa	0.973721
ASV373	k__Plantae;p__Magnoliophyta;c__Magnoliopsida;o__Fabales;f__Fabaceae;g__Pachyrhizus;s__Pachyrhizus_ferrugineus	0.922061
ASV374	k__Plants;p__Magnoliophyta;c__Magnoliopsida	0.959103
ASV375	k__Plants;p__Magnoliophyta;c__Magnoliopsida;o__Ericales;f__Theaceae;g__Schima;s__Schima wallichii subsp. noronhae	0.838757
ASV376	k__Plants;p__Magnoliophyta;c__Magnoliopsida;o__Fabales;f__Fabaceae;g__Calliandra;s__Calliandra houstoniana	0.930342
ASV377	k__Plants;p__Magnoliophyta;c__Liliopsida;o__Zingiberales;f__Musaceae;g__Musa;s__Musa aurantiaca	0.991817
ASV378	k__Plants;p__Magnoliophyta;c__Liliopsida;o__Alismatales;f__Araceae;g__Epipremnum;s__Epipremnum pinnatum	0.745344
ASV379	Unassigned	0.653407
ASV380	k__Plants;p__Magnoliophyta;c__Magnoliopsida;o__Cucurbitales;f__Cucurbitaceae	0.931615
ASV381	Unassigned	0.340737
ASV382	Unassigned	0.661283
ASV383	k__Plantae;p__Magnoliophyta;c__Magnoliopsida;o__Fabales;f__Fabaceae;g__Pachyrhizus;s__Pachyrhizus_ferrugineus	0.961083
ASV384	k__Plants;p__Magnoliophyta;c__Liliopsida;o__Commelinales;f__Commelinaceae;g__Commelina	0.905006
ASV385	k__Plants;p__Magnoliophyta;c__Liliopsida;o__Poales;f__Poaceae;g__Bambusa;s__Bambusa arundinacea (Retz.) Willd.	0.700847
ASV386	k__Plants;p__Magnoliophyta;c__Magnoliopsida;o__Gentianales;f__Rubiaceae;g__Mussaenda;s__Mussaenda pubescens var.alba	0.999435
ASV387	k__Plants;p__Magnoliophyta;c__Magnoliopsida;o__Fabales;f__Fabaceae	0.925955
ASV388	k__Plants;p__Magnoliophyta;c__Magnoliopsida;o__Malpighiales;f__Euphorbiaceae;g__Rockinghamia;s__Rockinghamia angustifolia	0.988763
ASV389	k__Plantae;p__Magnoliophyta;c__Magnoliopsida;o__Fabales;f__Fabaceae;g__Pachyrhizus;s__Pachyrhizus_ferrugineus	0.979174
ASV390	k__Plantae;p__Magnoliophyta;c__Magnoliopsida;o__Fabales;f__Fabaceae;g__Pachyrhizus;s__Pachyrhizus_ferrugineus	0.889313
ASV391	k__Plants;p__Chlorophyta;c__Chlorophyceae;o__Chlamydomonadales;f__Volvocaceae;g__Eudorina;s__Eudorina elegans	1
ASV392	k__Plants;p__Magnoliophyta;c__Magnoliopsida;o__Asterales;f__Asteraceae;g__Artemisia;s__Artemisia verlotiorum	0.999936
ASV393	k__Plantae;p__Magnoliophyta;c__Liliopsida;o__Poales;f__Cyperaceae;g__Scleria;s__Scleria_Jorge193	0.957954
ASV394	k__Plants;p__Magnoliophyta;c__Magnoliopsida;o__Laurales;f__Lauraceae;g__Actinodaphne;s__Actinodaphne nitida	0.999271
ASV395	k__Plantae;p__Magnoliophyta;c__Liliopsida;o__Poales;f__Poaceae;g__Sorghastrum;s__Sorghastrum_incompletum	0.719954
ASV396	k__Plants;p__Magnoliophyta;c__Magnoliopsida;o__Asteranae-lamiids_unplaced;f__Icacinaceae;g__Iodes;s__Iodes cirrhosa	0.999979
ASV397	k__Plants;p__Magnoliophyta;c__Magnoliopsida;o__Lamiales;f__Bignoniaceae	0.961103
ASV398	k__Plants;p__Magnoliophyta;c__Magnoliopsida;o__Rosales;f__Rosaceae;g__Prunus;s__Prunus mira	0.906576
ASV399	k__Plants;p__Magnoliophyta;c__Magnoliopsida;o__Caryophyllales;f__Polygonaceae;g__Fagopyrum;s__Fagopyrum dibotrys	0.997506
ASV400	k__Plants;p__Magnoliophyta;c__Magnoliopsida;o__Caryophyllales;f__Polygonaceae;g__Fagopyrum;s__Fagopyrum dibotrys	0.994579
ASV401	k__Plants;p__Magnoliophyta;c__Magnoliopsida	0.774786
ASV402	k__Plants;p__Magnoliophyta;c__Magnoliopsida;o__Magnoliales;f__Myristicaceae;g__Myristica;s__Myristica fatua	0.999635
ASV403	k__Plants;p__Magnoliophyta;c__Magnoliopsida;o__Vitales;f__Vitaceae;g__Cissus;s__Cissus repens	0.999412
ASV404	k__Plants;p__Magnoliophyta;c__Magnoliopsida;o__Gentianales;f__Rubiaceae;g__Mussaenda;s__Mussaenda pubescens var.alba	0.999905
ASV405	Unassigned	0.546162
ASV406	k__Plants;p__Magnoliophyta;c__Magnoliopsida;o__Rosales;f__Moraceae	0.974713
ASV407	Unassigned	0.849244
ASV408	k__Plants;p__Magnoliophyta;c__Magnoliopsida;o__Gentianales;f__Apocynaceae;g__Wrightia;s__Wrightia tinctoria	0.995096
ASV409	k__Plantae;p__Magnoliophyta;c__Magnoliopsida;o__Rosales;f__Urticaceae;g__Cypholophus;s__Cypholophus_friesianus	0.925336
ASV410	Unassigned	0.47399
ASV411	k__Plants;p__Magnoliophyta;c__Magnoliopsida;o__Asterales;f__Asteraceae;g__Chromolaena;s__Chromolaena sp.	0.958288
ASV412	k__Plants;p__Magnoliophyta;c__Magnoliopsida;o__Fabales;f__Fabaceae	0.914459
ASV413	k__Plants;p__Magnoliophyta	0.941014
ASV414	k__Plants;p__Magnoliophyta;c__Liliopsida;o__Dioscoreales;f__Dioscoreaceae;g__Dioscorea;s__Dioscorea glabra	0.999648
ASV415	k__Plants;p__Magnoliophyta;c__Magnoliopsida;o__Piperales;f__Piperaceae;g__Piper;s__Piper chaba	0.998756
ASV416	k__Plants;p__Magnoliophyta;c__Magnoliopsida;o__Fabales;f__Fabaceae;g__Acacia	0.800488
ASV417	k__Plants;p__Magnoliophyta;c__Liliopsida;o__Zingiberales;f__Marantaceae;g__Phrynium;s__Phrynium pubinerve	0.766692
ASV418	k__Plants;p__Magnoliophyta;c__Magnoliopsida;o__Malpighiales;f__Phyllanthaceae;g__Bridelia;s__Bridelia tomentosa	0.974782
ASV419	k__Plants;p__Magnoliophyta;c__Liliopsida;o__Commelinales;f__Commelinaceae;g__Commelina;s__Commelina diffusa	0.999838
ASV420	k__Plantae;p__Magnoliophyta;c__Magnoliopsida;o__Fabales;f__Fabaceae;g__Pachyrhizus;s__Pachyrhizus_ferrugineus	0.77895
ASV421	k__Plants;p__Pinophyta;c__Pinopsida;o__Pinales;f__Pinaceae;g__Pinus;s__Pinus banksiana	0.999989
ASV422	k__Plants;p__Magnoliophyta;c__Magnoliopsida;o__Asterales;f__Asteraceae;g__Vernonia;s__Vernonia parishii	0.866027
ASV423	k__Plants;p__Magnoliophyta;c__Magnoliopsida;o__Asterales;f__Asteraceae;g__Vernonia;s__Vernonia parishii	0.95683
ASV424	k__Plants;p__Magnoliophyta;c__Magnoliopsida;o__Malpighiales;f__Euphorbiaceae;g__Rockinghamia;s__Rockinghamia angustifolia	0.99556
ASV425	k__Plants;p__Magnoliophyta;c__Magnoliopsida;o__Apiales	0.881158
ASV426	k__Plants;p__Magnoliophyta;c__Magnoliopsida;o__Rosales;f__Rosaceae;g__Rubus	0.990066
ASV427	k__Plants;p__Magnoliophyta;c__Magnoliopsida;o__Fabales;f__Fabaceae	0.878597
ASV428	k__Plants;p__Magnoliophyta;c__Magnoliopsida;o__Fabales;f__Fabaceae;g__Acacia;s__Acacia pennata	0.805265
ASV429	Unassigned	0.346462
ASV430	k__Plants;p__Magnoliophyta;c__Magnoliopsida;o__Fabales;f__Fabaceae	0.786369
ASV431	Unassigned	0.837675
ASV432	k__Plantae;p__Magnoliophyta;c__Magnoliopsida;o__Fabales;f__Fabaceae;g__Pachyrhizus;s__Pachyrhizus_ferrugineus	0.915243
ASV433	Unassigned	0.581227
ASV434	k__Plants;p__Magnoliophyta;c__Magnoliopsida;o__Rosales;f__Moraceae;g__Ficus;s__Ficus wassa	0.994335
ASV435	k__Plants;p__Magnoliophyta;c__Magnoliopsida;o__Fabales;f__Fabaceae	0.99815
ASV436	k__Plants;p__Magnoliophyta;c__Magnoliopsida;o__Lamiales;f__Lamiaceae;g__Isodon;s__Isodon inflexus	0.952942
ASV437	Unassigned	0.677376
ASV438	Unassigned	0.418691
ASV439	k__Plants;p__Magnoliophyta;c__Magnoliopsida;o__Solanales;f__Convolvulaceae;g__Merremia;s__Merremia tridentata	0.994013
ASV440	k__Plants;p__Magnoliophyta;c__Magnoliopsida;o__Fabales;f__Fabaceae;g__Acacia	0.931984
ASV441	k__Plants;p__Magnoliophyta;c__Magnoliopsida	0.91843
ASV442	k__Plants;p__Magnoliophyta;c__Magnoliopsida;o__Lamiales;f__Bignoniaceae	0.861864
ASV443	k__Plants;p__Magnoliophyta;c__Magnoliopsida;o__Lamiales;f__Lamiaceae	0.943372
ASV444	k__Plants;p__Magnoliophyta;c__Magnoliopsida;o__Fabales;f__Fabaceae;g__Spatholobus	0.926046
ASV445	k__Plants;p__Magnoliophyta;c__Magnoliopsida;o__Lamiales	0.956295
ASV446	k__Plants;p__Magnoliophyta;c__Magnoliopsida	0.890586
ASV447	k__Plants;p__Magnoliophyta;c__Liliopsida;o__Asparagales;f__Hypoxidaceae;g__Curculigo;s__Curculigo orchioides	0.962537
ASV448	Unassigned	0.571417
ASV449	k__Plantae;p__Magnoliophyta;c__Magnoliopsida;o__Fabales;f__Fabaceae;g__Pachyrhizus;s__Pachyrhizus_ferrugineus	0.910782
ASV450	k__Plantae;p__Magnoliophyta;c__Liliopsida;o__Poales;f__Poaceae;g__Sorghastrum;s__Sorghastrum_incompletum	0.740856
ASV451	k__Plantae;p__Magnoliophyta;c__Liliopsida;o__Poales;f__Poaceae;g__Sorghastrum;s__Sorghastrum_incompletum	0.790922
ASV452	k__Plantae;p__Magnoliophyta;c__Magnoliopsida;o__Fabales;f__Fabaceae;g__Pachyrhizus;s__Pachyrhizus_ferrugineus	0.905845
ASV453	k__Plants;p__Magnoliophyta;c__Magnoliopsida	0.949125
ASV454	k__Plants;p__Magnoliophyta;c__Magnoliopsida;o__Laurales;f__Lauraceae;g__Actinodaphne;s__Actinodaphne nitida	0.99987
ASV455	k__Plants;p__Magnoliophyta;c__Liliopsida;o__Zingiberales;f__Musaceae;g__Musa;s__Musa aurantiaca	0.983431
ASV456	Unassigned	0.874676
ASV457	k__Plantae;p__Magnoliophyta;c__Liliopsida;o__Poales;f__Poaceae;g__Sorghastrum;s__Sorghastrum_incompletum	0.925559
ASV458	k__Plants;p__Pteridophyta;c__Polypodiopsida;o__Polypodiales;f__Dryopteridaceae;g__Tectaria;s__Tectaria herpetocaulos	0.793648
ASV459	k__Plants;p__Magnoliophyta;c__Magnoliopsida	0.709218
ASV460	Unassigned	0.364377
ASV461	k__Plants;p__Magnoliophyta;c__Magnoliopsida;o__Fabales;f__Fabaceae;g__Calliandra;s__Calliandra houstoniana	0.86426
ASV462	k__Plants;p__Magnoliophyta;c__Magnoliopsida;o__Gentianales;f__Apocynaceae;g__Cryptolepis;s__Cryptolepis buchananii	0.912147
ASV463	k__Plants;p__Magnoliophyta;c__Magnoliopsida;o__Fabales;f__Fabaceae	0.994393
ASV464	k__Plants;p__Magnoliophyta;c__Magnoliopsida;o__Rosales;f__Rosaceae;g__Rubus	0.96525
ASV465	Unassigned	0.319263
ASV466	k__Plants;p__Magnoliophyta;c__Magnoliopsida;o__Fabales;f__Fabaceae;g__Dalbergia;s__Dalbergia melanoxylon	0.715661
ASV467	k__Plants;p__Magnoliophyta;c__Liliopsida;o__Arecales;f__Arecaceae	0.916766
ASV468	k__Plants;p__Magnoliophyta;c__Magnoliopsida;o__Fabales;f__Fabaceae	0.999026
ASV469	Unassigned	0.598728
ASV470	k__Plants;p__Magnoliophyta	0.854091
ASV471	k__Plants;p__Magnoliophyta;c__Magnoliopsida;o__Rosales;f__Moraceae;g__Ficus;s__Ficus wassa	0.9655
ASV472	k__Plants;p__Magnoliophyta;c__Liliopsida;o__Zingiberales	0.819312
ASV473	k__Plants;p__Magnoliophyta;c__Magnoliopsida;o__Fabales;f__Fabaceae;g__Acacia	0.973432
ASV474	k__Plants;p__Magnoliophyta;c__Magnoliopsida;o__Malpighiales;f__Phyllanthaceae;g__Phyllanthus;s__Phyllanthus urinaria	0.854536
ASV475	k__Plants;p__Magnoliophyta;c__Liliopsida;o__Arecales;f__Arecaceae	0.766799
ASV476	k__Plants;p__Magnoliophyta;c__Liliopsida;o__Poales;f__Poaceae	0.974952
ASV477	k__Plants;p__Magnoliophyta;c__Magnoliopsida;o__Rosales;f__Moraceae;g__Ficus;s__Ficus wassa	0.988522
ASV478	k__Plants;p__Magnoliophyta;c__Magnoliopsida;o__Vitales;f__Vitaceae;g__Cissus;s__Cissus repens	0.922641
ASV479	k__Plantae;p__Magnoliophyta;c__Liliopsida;o__Poales;f__Cyperaceae;g__Scleria;s__Scleria_Jorge193	0.943325
ASV480	k__Plantae;p__Magnoliophyta;c__Liliopsida;o__Poales;f__Poaceae;g__Sorghastrum;s__Sorghastrum_incompletum	0.78629
ASV481	k__Plantae;p__Magnoliophyta;c__Liliopsida;o__Poales;f__Poaceae;g__Sorghastrum;s__Sorghastrum_incompletum	0.759682
ASV482	k__Plants;p__Magnoliophyta	0.806461
ASV483	Unassigned	0.670955
ASV484	k__Plantae;p__Magnoliophyta;c__Magnoliopsida;o__Sapindales;f__Rutaceae;g__Zanthoxylum;s__Zanthoxylum_pluviatile	0.995602
ASV485	k__Plants;p__Magnoliophyta;c__Magnoliopsida	0.902387
ASV486	k__Plants;p__Magnoliophyta;c__Magnoliopsida;o__Malpighiales;f__Euphorbiaceae;g__Mallotus;s__Mallotus philippinensis	0.953119
ASV487	k__Plants	0.853124
ASV488	k__Plants;p__Magnoliophyta;c__Magnoliopsida	0.832084
ASV489	k__Plants;p__Magnoliophyta;c__Magnoliopsida;o__Rosales;f__Moraceae;g__Artocarpus;s__Artocarpus lakoocha	0.999623
ASV490	k__Plantae;p__Magnoliophyta;c__Magnoliopsida;o__Fabales;f__Fabaceae;g__Pachyrhizus;s__Pachyrhizus_ferrugineus	0.826202
ASV491	k__Plants;p__Magnoliophyta;c__Magnoliopsida;o__Fabales;f__Fabaceae	0.895253
ASV492	k__Plants;p__Magnoliophyta;c__Liliopsida;o__Poales;f__Poaceae	0.997348
ASV493	k__Plants;p__Magnoliophyta;c__Magnoliopsida;o__Rosales;f__Rosaceae;g__Rubus;s__Rubus alceifolius	0.90496
ASV494	k__Plantae;p__Magnoliophyta;c__Magnoliopsida;o__Fabales;f__Fabaceae;g__Pachyrhizus;s__Pachyrhizus_ferrugineus	0.872318
ASV495	Unassigned	0.476607
ASV496	k__Plants;p__Magnoliophyta;c__Magnoliopsida;o__Rosales;f__Rhamnaceae;g__Berchemia;s__Berchemia floribunda	0.9319
ASV497	Unassigned	0.429994
ASV498	k__Plants;p__Magnoliophyta;c__Liliopsida;o__Zingiberales;f__Musaceae;g__Musa;s__Musa aurantiaca	0.887943
ASV499	k__Plants;p__Magnoliophyta;c__Liliopsida	0.726542
ASV500	k__Plants;p__Magnoliophyta;c__Magnoliopsida;o__Fabales;f__Fabaceae;g__Acacia;s__Acacia pennata	0.776491
ASV501	k__Plants;p__Magnoliophyta;c__Liliopsida;o__Poales;f__Poaceae	0.841878
ASV502	Unassigned	0.496114
ASV503	k__Plantae;p__Magnoliophyta;c__Magnoliopsida;o__Gentianales;f__Apocynaceae;g__Heterostemma;s__Heterostemma_acuminatum	0.977848
ASV504	k__Plantae;p__Magnoliophyta;c__Magnoliopsida;o__Fabales;f__Fabaceae;g__Pachyrhizus;s__Pachyrhizus_ferrugineus	0.895233
ASV505	k__Plants;p__Magnoliophyta;c__Liliopsida;o__Poales;f__Poaceae	0.995928
ASV506	k__Plants;p__Magnoliophyta;c__Magnoliopsida;o__Malvales;f__Malvaceae;g__Abelmoschus;s__Abelmoschus manihot	0.819594
ASV507	k__Plants;p__Magnoliophyta;c__Magnoliopsida;o__Rosales;f__Urticaceae;g__Gonostegia;s__Gonostegia hirta	0.927076
ASV508	Unassigned	0.756122
ASV509	k__Plants;p__Chlorophyta;c__Mamiellophyceae;o__Mamiellales;f__;g__Micromonas;s__Micromonas sp. SYD	1
ASV510	k__Plants;p__Magnoliophyta;c__Magnoliopsida;o__Laurales;f__Lauraceae;g__Actinodaphne;s__Actinodaphne nitida	0.997956
ASV511	k__Plants;p__Magnoliophyta;c__Magnoliopsida;o__Gentianales;f__Apocynaceae;g__Pottsia;s__Pottsia sp. MR-2013	0.982345
ASV512	Unassigned	0.881584
ASV513	k__Plants;p__Magnoliophyta;c__Magnoliopsida;o__Fabales;f__Fabaceae;g__Bauhinia;s__Bauhinia sp. R MR-2013	0.996997
ASV514	k__Plants;p__Magnoliophyta;c__Magnoliopsida;o__Ericales;f__Ebenaceae;g__Diospyros;s__Diospyros pyrrhocarpa	0.984866
ASV515	k__Plants;p__Magnoliophyta;c__Magnoliopsida;o__Rosales;f__Moraceae;g__Artocarpus;s__Artocarpus lakoocha	0.829416
ASV516	k__Plantae;p__Magnoliophyta;c__Liliopsida;o__Poales;f__Poaceae	0.777983
ASV517	k__Plants;p__Magnoliophyta;c__Magnoliopsida;o__Asterales;f__Asteraceae	0.964
ASV518	k__Plantae;p__Magnoliophyta;c__Magnoliopsida;o__Rosales;f__Urticaceae;g__Oreocnide;s__Oreocnide_frutescens	0.963584
ASV519	Unassigned	0.880305
ASV520	k__Plants;p__Chlorophyta;c__Chlorophyceae;o__Chlamydomonadales;f__Volvocaceae;g__Eudorina;s__Eudorina elegans	0.996158
ASV521	Unassigned	0.736742
ASV522	Unassigned	0.536198
ASV523	k__Plants;p__Magnoliophyta;c__Magnoliopsida;o__Fabales;f__Fabaceae;g__Dalbergia;s__Dalbergia melanoxylon	0.936581
ASV524	k__Plants;p__Magnoliophyta;c__Magnoliopsida;o__Fabales;f__Fabaceae;g__Saraca;s__Saraca asoca	0.92585
ASV525	k__Plants;p__Magnoliophyta;c__Liliopsida;o__Zingiberales;f__Zingiberaceae;g__Zingiber;s__Zingiber spectabile	0.777989
ASV526	k__Plants;p__Magnoliophyta;c__Magnoliopsida;o__Rosales;f__Rosaceae;g__Rubus;s__Rubus alceifolius	0.88023
ASV527	Unassigned	0.383262
ASV528	k__Plants;p__Magnoliophyta;c__Liliopsida;o__Alismatales;f__Araceae;g__Epipremnum;s__Epipremnum pinnatum	0.941831
ASV529	k__Plants;p__Magnoliophyta;c__Magnoliopsida;o__Gentianales;f__Apocynaceae	0.798857
ASV530	k__Plantae;p__Magnoliophyta;c__Magnoliopsida;o__Rosales;f__Urticaceae	0.978983
ASV531	k__Plants;p__Magnoliophyta	0.860111
ASV532	k__Plantae;p__Magnoliophyta;c__Magnoliopsida;o__Fabales;f__Fabaceae;g__Pachyrhizus;s__Pachyrhizus_ferrugineus	0.942722
ASV533	k__Plants;p__Magnoliophyta	0.809651
ASV534	k__Plants;p__Magnoliophyta;c__Magnoliopsida;o__Apiales;f__Apiaceae;g__Daucus;s__Daucus carota	0.994611
ASV535	k__Plants;p__Magnoliophyta;c__Liliopsida;o__Commelinales;f__Commelinaceae;g__Commelina;s__Commelina diffusa	0.746858
ASV536	Unassigned	0.467873
ASV537	k__Plants;p__Magnoliophyta;c__Liliopsida;o__Commelinales;f__Commelinaceae;g__Commelina	0.85779
ASV538	k__Plants;p__Magnoliophyta;c__Magnoliopsida	0.85463
ASV539	k__Plants;p__Pteridophyta;c__Polypodiopsida;o__Polypodiales	0.998583
ASV540	k__Plants;p__Magnoliophyta;c__Liliopsida;o__Poales;f__Poaceae	0.997686
ASV541	k__Plants;p__Magnoliophyta;c__Magnoliopsida;o__Fabales;f__Fabaceae;g__Acacia	0.841478
ASV542	Unassigned	0.552618
ASV543	k__Plants;p__Magnoliophyta;c__Liliopsida;o__Zingiberales;f__Musaceae;g__Musa;s__Musa aurantiaca	0.910665
ASV544	k__Plantae;p__Magnoliophyta;c__Liliopsida;o__Poales;f__Poaceae;g__Sorghastrum;s__Sorghastrum_incompletum	0.978484
ASV545	k__Plants;p__Magnoliophyta;c__Liliopsida;o__Zingiberales;f__Musaceae;g__Musa;s__Musa aurantiaca	0.900945
ASV546	Unassigned	0.623166
ASV547	Unassigned	0.688627
ASV548	k__Plants;p__Magnoliophyta;c__Magnoliopsida;o__Fabales;f__Fabaceae;g__Mucuna;s__Mucuna sp. MR-2013	0.999846
ASV549	k__Plants;p__Magnoliophyta;c__Liliopsida;o__Poales;f__Cyperaceae;g__Cyperus	0.985401
ASV550	k__Plants;p__Magnoliophyta;c__Magnoliopsida;o__Myrtales;f__Combretaceae;g__Combretum;s__Combretum punctatum	0.999972
ASV551	k__Plants;p__Magnoliophyta;c__Magnoliopsida;o__Fabales;f__Fabaceae	0.890888
ASV552	k__Plantae;p__Magnoliophyta;c__Magnoliopsida;o__Fabales;f__Fabaceae;g__Pachyrhizus;s__Pachyrhizus_ferrugineus	0.936425
ASV553	k__Plants;p__Magnoliophyta;c__Magnoliopsida;o__Malpighiales	0.848243
ASV554	Unassigned	0.69912
ASV555	k__Plantae;p__Magnoliophyta;c__Magnoliopsida;o__Fabales;f__Fabaceae;g__Pachyrhizus;s__Pachyrhizus_ferrugineus	0.891701
ASV556	k__Plantae;p__Magnoliophyta;c__Liliopsida;o__Poales;f__Poaceae	0.783668
ASV557	Unassigned	0.50381
ASV558	k__Plantae;p__Magnoliophyta;c__Liliopsida;o__Poales;f__Cyperaceae;g__Scleria;s__Scleria_Jorge193	0.924068
ASV559	Unassigned	0.305208
ASV560	k__Plantae;p__Magnoliophyta;c__Magnoliopsida;o__Fabales;f__Fabaceae;g__Pachyrhizus;s__Pachyrhizus_ferrugineus	0.919905
ASV561	k__Plantae;p__Magnoliophyta;c__Liliopsida;o__Poales;f__Poaceae;g__Elytrostachys;s__Elytrostachys_clavigera	0.704894
ASV562	k__Plants;p__Magnoliophyta;c__Magnoliopsida;o__Ericales;f__Primulaceae	0.999523
ASV563	k__Plants;p__Magnoliophyta;c__Liliopsida;o__Poales;f__Poaceae	0.996853
ASV564	k__Plantae;p__Magnoliophyta;c__Magnoliopsida;o__Fabales;f__Fabaceae;g__Pachyrhizus;s__Pachyrhizus_ferrugineus	0.930848
ASV565	k__Plants;p__Magnoliophyta;c__Magnoliopsida;o__Rosales;f__Rhamnaceae;g__Ziziphus;s__Ziziphus mauritiana	0.98327
ASV566	k__Plants;p__Magnoliophyta;c__Magnoliopsida;o__Rosales;f__Rhamnaceae;g__Berchemia;s__Berchemia floribunda	0.941936
ASV567	k__Plants;p__Magnoliophyta	0.986293
ASV568	Unassigned	0.44657
ASV569	k__Plants;p__Pteridophyta;c__Polypodiopsida;o__Polypodiales;f__Dennstaedtiaceae;g__Pteridium	0.995747
ASV570	Unassigned	0.876027
ASV571	k__Plants;p__Magnoliophyta;c__Magnoliopsida;o__Sapindales;f__Burseraceae;g__Garuga;s__Garuga floribunda	0.999365
ASV572	k__Plants;p__Magnoliophyta;c__Liliopsida;o__Poales;f__Poaceae	0.87218
ASV573	k__Plantae;p__Magnoliophyta;c__Liliopsida;o__Poales;f__Poaceae;g__Sorghastrum;s__Sorghastrum_incompletum	0.890222
ASV574	k__Plants;p__Magnoliophyta;c__Liliopsida;o__Poales;f__Poaceae	0.993181
ASV575	Unassigned	0.509811
ASV576	Unassigned	0.515054
ASV577	k__Plants;p__Magnoliophyta;c__Magnoliopsida;o__Rosales;f__Rhamnaceae	0.824565
ASV578	k__Plantae;p__Magnoliophyta;c__Magnoliopsida;o__Rosales;f__Urticaceae;g__Oreocnide;s__Oreocnide_frutescens	0.991447
ASV579	k__Plants;p__Magnoliophyta;c__Magnoliopsida;o__Rosales;f__Rhamnaceae;g__Berchemia;s__Berchemia floribunda	0.998841
ASV580	k__Plants;p__Magnoliophyta;c__Liliopsida;o__Poales;f__Poaceae;g__Dichanthium;s__Dichanthium annulatum	0.735961
ASV581	k__Plantae;p__Magnoliophyta;c__Magnoliopsida;o__Fabales;f__Fabaceae;g__Pachyrhizus;s__Pachyrhizus_ferrugineus	0.840389
ASV582	k__Plants;p__Magnoliophyta;c__Magnoliopsida;o__Gentianales;f__Rubiaceae;g__Mussaenda;s__Mussaenda pubescens var.alba	0.815943
ASV583	k__Plants;p__Magnoliophyta;c__Magnoliopsida;o__Sabiales;f__Sabiaceae;g__Meliosma;s__Meliosma arnottiana subsp. oldhamii var. oldhamii	0.999995
ASV584	k__Plants;p__Magnoliophyta;c__Magnoliopsida;o__Fabales;f__Fabaceae;g__Acacia;s__Acacia pennata	0.729301
ASV585	k__Plants;p__Magnoliophyta;c__Magnoliopsida	0.712336
ASV586	k__Plants;p__Magnoliophyta;c__Magnoliopsida;o__Myrtales;f__Lythraceae;g__Lagerstroemia;s__Lagerstroemia speciosa	0.93356
ASV587	k__Plants;p__Magnoliophyta;c__Magnoliopsida;o__Sapindales;f__Meliaceae;g__Melia;s__Melia azedarach	0.748624
ASV588	k__Plants;p__Magnoliophyta;c__Liliopsida;o__Poales;f__Poaceae	0.867648
ASV589	Unassigned	0.334674
ASV590	k__Plants;p__Magnoliophyta;c__Liliopsida;o__Zingiberales;f__Zingiberaceae	0.906335
ASV591	k__Plants;p__Magnoliophyta;c__Magnoliopsida;o__Malpighiales;f__Euphorbiaceae;g__Rockinghamia;s__Rockinghamia angustifolia	0.851716
ASV592	k__Plants;p__Magnoliophyta;c__Liliopsida;o__Poales;f__Poaceae;g__Sorghum;s__Sorghum nitidum	0.832923
ASV593	k__Plantae;p__Magnoliophyta;c__Liliopsida;o__Poales;f__Poaceae;g__Sorghastrum;s__Sorghastrum_incompletum	0.746839
ASV594	k__Plantae;p__Magnoliophyta;c__Magnoliopsida;o__Fabales;f__Fabaceae;g__Pachyrhizus;s__Pachyrhizus_ferrugineus	0.94462
ASV595	k__Plants;p__Magnoliophyta;c__Liliopsida;o__Poales;f__Poaceae;g__Sorghum;s__Sorghum nitidum	0.830174
ASV596	k__Plants;p__Magnoliophyta;c__Magnoliopsida;o__Malpighiales;f__Clusiaceae;g__Cratoxylum;s__Cratoxylum cochinchinense	0.999998
ASV597	k__Plantae;p__Magnoliophyta;c__Magnoliopsida;o__Rosales;f__Urticaceae;g__Oreocnide;s__Oreocnide_frutescens	0.953204
ASV598	k__Plants;p__Magnoliophyta;c__Magnoliopsida;o__Fabales;f__Fabaceae;g__Acacia	0.945931
ASV599	k__Plants;p__Magnoliophyta;c__Magnoliopsida;o__Malpighiales;f__Euphorbiaceae	0.875095
ASV600	k__Plantae;p__Magnoliophyta;c__Magnoliopsida;o__Fabales;f__Fabaceae;g__Pachyrhizus;s__Pachyrhizus_ferrugineus	0.916026
ASV601	k__Plants;p__Magnoliophyta;c__Liliopsida;o__Zingiberales;f__Musaceae;g__Musa	0.710799
ASV602	Unassigned	0.404345
ASV603	k__Plants;p__Magnoliophyta;c__Liliopsida;o__Zingiberales;f__Musaceae;g__Musa	0.992666
ASV604	k__Plantae;p__Magnoliophyta;c__Magnoliopsida;o__Fabales;f__Fabaceae;g__Pachyrhizus;s__Pachyrhizus_ferrugineus	0.957129
ASV605	k__Plants;p__Magnoliophyta;c__Liliopsida;o__Zingiberales;f__Musaceae;g__Musa;s__Musa aurantiaca	0.916395
ASV606	k__Plants;p__Magnoliophyta	0.912875
ASV607	Unassigned	0.516279
ASV608	Unassigned	0.585391
ASV609	k__Plants;p__Magnoliophyta;c__Liliopsida;o__Poales;f__Poaceae;g__Cyrtococcum;s__Cyrtococcum oxyphyllum	0.856273
ASV610	k__Plants;p__Magnoliophyta;c__Magnoliopsida;o__Malpighiales;f__Euphorbiaceae;g__Mallotus;s__Mallotus philippinensis	0.789672
ASV611	k__Plants;p__Magnoliophyta;c__Liliopsida;o__Zingiberales;f__Zingiberaceae;g__Zingiber;s__Zingiber spectabile	0.81441
ASV612	k__Plantae;p__Magnoliophyta;c__Magnoliopsida;o__Fabales;f__Fabaceae;g__Pachyrhizus;s__Pachyrhizus_ferrugineus	0.968748
ASV613	k__Plants;p__Magnoliophyta;c__Magnoliopsida;o__Lamiales;f__Lamiaceae;g__Callicarpa;s__Callicarpa arborea	0.939823
ASV614	Unassigned	0.443052
ASV615	k__Plants;p__Magnoliophyta;c__Magnoliopsida;o__Fabales;f__Fabaceae	0.983951
ASV616	Unassigned	0.420398
ASV617	Unassigned	0.419508
ASV618	k__Plants;p__Magnoliophyta	0.910959
ASV619	k__Plantae;p__Magnoliophyta;c__Liliopsida;o__Poales;f__Poaceae;g__Sorghastrum;s__Sorghastrum_incompletum	0.88215
ASV620	k__Plants;p__Magnoliophyta;c__Magnoliopsida;o__Rosales;f__Rosaceae;g__Rubus	0.98069
ASV621	k__Plants;p__Magnoliophyta;c__Magnoliopsida;o__Vitales;f__Vitaceae;g__Cissus;s__Cissus repens	0.996308
ASV622	k__Plants;p__Magnoliophyta;c__Magnoliopsida;o__Lamiales;f__Bignoniaceae	0.832509
ASV623	k__Plantae;p__Magnoliophyta;c__Magnoliopsida;o__Fabales;f__Fabaceae;g__Pachyrhizus;s__Pachyrhizus_ferrugineus	0.95461
ASV624	k__Plants;p__Magnoliophyta;c__Magnoliopsida;o__Apiales;f__Araliaceae	0.97407
ASV625	k__Plants;p__Magnoliophyta;c__Liliopsida;o__Zingiberales;f__Musaceae;g__Musa	0.705231
ASV626	k__Plants;p__Magnoliophyta;c__Magnoliopsida	0.988081
ASV627	Unassigned	0.646707
ASV628	Unassigned	0.557039
ASV629	k__Plantae;p__Magnoliophyta;c__Liliopsida;o__Poales;f__Poaceae;g__Sorghastrum;s__Sorghastrum_incompletum	0.91188
ASV630	k__Plants;p__Magnoliophyta;c__Liliopsida;o__Poales;f__Cyperaceae	0.730019
ASV631	k__Plants;p__Magnoliophyta;c__Magnoliopsida	0.803329
ASV632	k__Plantae;p__Magnoliophyta;c__Magnoliopsida;o__Rosales;f__Urticaceae;g__Oreocnide;s__Oreocnide_frutescens	0.999193
ASV633	k__Plantae;p__Magnoliophyta;c__Magnoliopsida;o__Fabales;f__Fabaceae;g__Pachyrhizus;s__Pachyrhizus_ferrugineus	0.809421
ASV634	k__Plantae;p__Magnoliophyta;c__Magnoliopsida;o__Fabales;f__Fabaceae;g__Pachyrhizus;s__Pachyrhizus_ferrugineus	0.943677
ASV635	k__Plants;p__Magnoliophyta	0.88269
ASV636	Unassigned	0.847999
ASV637	k__Plants;p__Magnoliophyta;c__Liliopsida;o__Zingiberales;f__Musaceae;g__Musa	0.921665
ASV638	k__Plants;p__Magnoliophyta;c__Magnoliopsida;o__Fabales;f__Fabaceae;g__Calliandra;s__Calliandra houstoniana	0.703129
ASV639	k__Plantae;p__Magnoliophyta;c__Magnoliopsida;o__Fabales;f__Fabaceae;g__Pachyrhizus;s__Pachyrhizus_ferrugineus	0.792326
ASV640	Unassigned	0.6309
ASV641	k__Plants;p__Magnoliophyta;c__Magnoliopsida;o__Fabales;f__Fabaceae;g__Spatholobus;s__Spatholobus sp. P MR-2013	0.997145
ASV642	k__Plantae;p__Magnoliophyta;c__Liliopsida;o__Poales;f__Poaceae;g__Sorghastrum;s__Sorghastrum_incompletum	0.854177
ASV643	Unassigned	0.367005
ASV644	Unassigned	0.614659
ASV645	k__Plants;p__Magnoliophyta;c__Magnoliopsida;o__Lamiales;f__Bignoniaceae;g__Oroxylum;s__Oroxylum indicum	0.977706
ASV646	k__Plants;p__Magnoliophyta;c__Liliopsida;o__Poales;f__Poaceae	0.997117
ASV647	Unassigned	0.727931
ASV648	k__Plants;p__Magnoliophyta;c__Magnoliopsida;o__Gentianales;f__Apocynaceae;g__Pottsia;s__Pottsia sp. MR-2013	0.99993
ASV649	k__Plantae;p__Magnoliophyta;c__Magnoliopsida;o__Fabales;f__Fabaceae;g__Pachyrhizus;s__Pachyrhizus_ferrugineus	0.800054
ASV650	k__Plants;p__Magnoliophyta;c__Liliopsida;o__Poales;f__Poaceae	0.901175
ASV651	Unassigned	0.562813
ASV652	k__Plants;p__Magnoliophyta;c__Liliopsida;o__Zingiberales;f__Musaceae;g__Musa;s__Musa aurantiaca	0.912084
ASV653	Unassigned	0.462942
ASV654	k__Plants;p__Magnoliophyta;c__Magnoliopsida;o__Fabales;f__Fabaceae	0.895076
ASV655	k__Plantae;p__Magnoliophyta;c__Magnoliopsida;o__Fagales;f__Fagaceae;g__Lithocarpus;s__Lithocarpus_celebicus	0.994996
ASV656	Unassigned	0.623405
ASV657	k__Plantae;p__Magnoliophyta;c__Magnoliopsida;o__Fabales;f__Fabaceae;g__Pachyrhizus;s__Pachyrhizus_ferrugineus	0.780727
ASV658	k__Plants;p__Magnoliophyta	0.928925
ASV659	k__Plants;p__Magnoliophyta;c__Magnoliopsida;o__Malpighiales;f__Euphorbiaceae	0.903652
ASV660	k__Plants;p__Magnoliophyta;c__Liliopsida;o__Commelinales;f__Commelinaceae;g__Commelina;s__Commelina diffusa	0.746512
ASV661	k__Plants;p__Magnoliophyta;c__Liliopsida;o__Poales;f__Poaceae;g__Cyrtococcum;s__Cyrtococcum oxyphyllum	0.969297
ASV662	k__Plants;p__Magnoliophyta;c__Magnoliopsida;o__Sapindales;f__Burseraceae;g__Garuga;s__Garuga floribunda	0.999164
ASV663	k__Plantae;p__Magnoliophyta;c__Liliopsida;o__Poales;f__Poaceae;g__Sorghastrum;s__Sorghastrum_incompletum	0.898463
ASV664	k__Plants;p__Magnoliophyta;c__Liliopsida;o__Commelinales;f__Commelinaceae;g__Commelina;s__Commelina diffusa	0.712731
ASV665	k__Plants;p__Magnoliophyta;c__Magnoliopsida;o__Fabales;f__Fabaceae;g__Phaseolus;s__Phaseolus vulgaris	0.995563
ASV666	k__Plants;p__Magnoliophyta;c__Magnoliopsida;o__Cucurbitales	0.949172
ASV667	k__Plants;p__Magnoliophyta;c__Magnoliopsida	0.939431
ASV668	k__Plantae;p__Magnoliophyta;c__Liliopsida;o__Poales;f__Poaceae;g__Sorghastrum;s__Sorghastrum_incompletum	0.791829
ASV669	k__Plants;p__Magnoliophyta;c__Magnoliopsida;o__Ericales	0.999451
ASV670	k__Plants;p__Magnoliophyta;c__Magnoliopsida;o__Solanales;f__Solanaceae;g__Solanum;s__Solanum lycopersicum	0.887611
ASV671	k__Plants;p__Magnoliophyta;c__Magnoliopsida;o__Fabales;f__Fabaceae	0.967114
ASV672	k__Plants;p__Magnoliophyta;c__Magnoliopsida;o__Solanales;f__Convolvulaceae;g__Merremia;s__Merremia tridentata	0.918949
ASV673	k__Plants;p__Magnoliophyta;c__Liliopsida;o__Poales;f__Poaceae	0.995061
ASV674	k__Plantae;p__Magnoliophyta;c__Magnoliopsida;o__Fabales;f__Fabaceae;g__Pachyrhizus;s__Pachyrhizus_ferrugineus	0.794198
ASV675	k__Plants;p__Magnoliophyta;c__Liliopsida;o__Poales;f__Poaceae	0.72797
ASV676	k__Plantae;p__Magnoliophyta;c__Liliopsida;o__Poales;f__Poaceae;g__Sorghastrum;s__Sorghastrum_incompletum	0.93747
ASV677	k__Plants;p__Magnoliophyta;c__Magnoliopsida;o__Sapindales;f__Anacardiaceae;g__Rhus;s__Rhus chinensis	0.868019
ASV678	k__Plants;p__Magnoliophyta	0.874405
ASV679	Unassigned	0.429654
ASV680	k__Plants;p__Magnoliophyta;c__Magnoliopsida;o__Malpighiales;f__Phyllanthaceae;g__Baccaurea;s__Baccaurea ramiflora	0.987816
ASV681	k__Plantae;p__Magnoliophyta;c__Liliopsida;o__Poales;f__Poaceae	0.832971
ASV682	k__Plants;p__Chlorophyta;c__Mamiellophyceae;o__Mamiellales;f__;g__Micromonas;s__Micromonas sp. SYD	1
ASV683	k__Plants;p__Magnoliophyta;c__Liliopsida;o__Commelinales;f__Commelinaceae;g__Commelina;s__Commelina diffusa	0.808143
ASV684	k__Plants;p__Magnoliophyta;c__Magnoliopsida;o__Sapindales;f__Sapindaceae;g__Pometia;s__Pometia pinnata	0.969336
ASV685	k__Plantae;p__Magnoliophyta;c__Liliopsida;o__Poales;f__Poaceae;g__Sorghastrum;s__Sorghastrum_incompletum	0.931045
ASV686	k__Plants;p__Magnoliophyta;c__Magnoliopsida;o__Lamiales;f__Lamiaceae	0.972717
ASV687	k__Plants;p__Magnoliophyta;c__Liliopsida;o__Commelinales;f__Commelinaceae;g__Commelina	0.999931
ASV688	k__Plants;p__Magnoliophyta;c__Liliopsida;o__Liliales;f__Smilacaceae;g__Smilax	0.999737
ASV689	k__Plants;p__Magnoliophyta;c__Liliopsida;o__Poales;f__Poaceae;g__Bambusa;s__Bambusa arundinacea (Retz.) Willd.	0.726415
ASV690	k__Plantae;p__Magnoliophyta;c__Liliopsida;o__Poales;f__Poaceae;g__Sorghastrum;s__Sorghastrum_incompletum	0.904374
ASV691	Unassigned	0.787511
ASV692	k__Plants;p__Magnoliophyta;c__Liliopsida;o__Commelinales;f__Commelinaceae;g__Commelina;s__Commelina diffusa	0.750789
ASV693	k__Plantae;p__Magnoliophyta;c__Liliopsida;o__Poales;f__Poaceae	0.939328
ASV694	k__Plants;p__Magnoliophyta;c__Magnoliopsida	0.70213
ASV695	k__Plants;p__Magnoliophyta;c__Magnoliopsida;o__Ranunculales;f__Menispermaceae;g__Parabaena;s__Parabaena sagittata	0.994992
ASV696	k__Plants;p__Magnoliophyta;c__Magnoliopsida	0.845023
ASV697	k__Plants;p__Magnoliophyta;c__Liliopsida;o__Zingiberales;f__Musaceae;g__Musa;s__Musa aurantiaca	0.882452
ASV698	Unassigned	0.389157
ASV699	k__Plants;p__Magnoliophyta;c__Liliopsida;o__Zingiberales;f__Musaceae;g__Musa;s__Musa aurantiaca	0.923378
ASV700	Unassigned	0.634845
ASV701	k__Plants;p__Magnoliophyta;c__Liliopsida;o__Poales;f__Poaceae	0.986663
ASV702	Unassigned	0.793337
ASV703	k__Plants;p__Magnoliophyta;c__Magnoliopsida	0.796573
ASV704	Unassigned	0.760361
ASV705	k__Plants;p__Magnoliophyta;c__Magnoliopsida;o__Vitales;f__Vitaceae;g__Cissus;s__Cissus repens	0.779664
ASV706	Unassigned	0.480266
ASV707	k__Plants;p__Magnoliophyta;c__Magnoliopsida;o__Cucurbitales;f__Begoniaceae;g__Begonia;s__Begonia picta	0.998203
ASV708	Unassigned	0.308222
ASV709	k__Plants;p__Magnoliophyta;c__Magnoliopsida;o__Asterales;f__Asteraceae;g__Vernonia;s__Vernonia parishii	0.865499
ASV710	Unassigned	0.55209
ASV711	k__Plantae;p__Magnoliophyta;c__Magnoliopsida;o__Rosales;f__Urticaceae;g__Oreocnide;s__Oreocnide_frutescens	0.944976
ASV712	k__Plants;p__Magnoliophyta;c__Magnoliopsida;o__Rosales;f__Moraceae;g__Artocarpus;s__Artocarpus lakoocha	0.790576
ASV713	k__Plants;p__Magnoliophyta;c__Magnoliopsida;o__Fabales;f__Fabaceae;g__Calliandra;s__Calliandra houstoniana	0.822637
ASV714	Unassigned	0.595752
ASV715	k__Plantae;p__Magnoliophyta;c__Magnoliopsida;o__Rosales;f__Urticaceae;g__Boehmeria;s__Boehmeria_calophleba	0.707345
ASV716	Unassigned	0.365549
ASV717	Unassigned	0.370506
ASV718	k__Plants;p__Magnoliophyta;c__Magnoliopsida;o__Ericales;f__Ebenaceae;g__Diospyros;s__Diospyros pyrrhocarpa	0.892223
ASV719	k__Plants;p__Magnoliophyta;c__Liliopsida;o__Commelinales;f__Commelinaceae;g__Commelina	0.986366
ASV720	k__Plants;p__Magnoliophyta;c__Magnoliopsida;o__Rosales;f__Ulmaceae;g__Ulmus;s__Ulmus lanceifolia	0.90782
ASV721	k__Plants;p__Magnoliophyta;c__Magnoliopsida;o__Gentianales;f__Apocynaceae;g__Pottsia;s__Pottsia sp. MR-2013	0.852404
ASV722	k__Plants;p__Magnoliophyta;c__Liliopsida;o__Zingiberales;f__Musaceae;g__Musa;s__Musa aurantiaca	0.780108
ASV723	k__Plants;p__Magnoliophyta	0.794367
ASV724	k__Plants;p__Magnoliophyta;c__Liliopsida;o__Dioscoreales;f__Dioscoreaceae;g__Dioscorea;s__Dioscorea glabra	0.973785
ASV725	k__Plants;p__Magnoliophyta;c__Liliopsida;o__Poales;f__Poaceae	0.842373
ASV726	k__Plants;p__Magnoliophyta;c__Liliopsida;o__Commelinales;f__Commelinaceae;g__Amischotolype;s__Amischotolype hispida	0.999412
ASV727	Unassigned	0.446671
ASV728	k__Plants;p__Magnoliophyta;c__Magnoliopsida	0.791448
ASV729	k__Plants;p__Magnoliophyta;c__Liliopsida;o__Zingiberales;f__Zingiberaceae;g__Zingiber;s__Zingiber spectabile	0.769888
ASV730	Unassigned	0.67147
ASV731	Unassigned	0.813513
ASV732	k__Plants;p__Magnoliophyta;c__Magnoliopsida;o__Lamiales;f__Lamiaceae;g__Callicarpa;s__Callicarpa arborea	0.789596
ASV733	k__Plantae;p__Magnoliophyta;c__Liliopsida;o__Poales;f__Poaceae;g__Sorghastrum;s__Sorghastrum_incompletum	0.970878
ASV734	k__Plants;p__Magnoliophyta	0.909282
ASV735	k__Plants;p__Magnoliophyta;c__Liliopsida;o__Commelinales;f__Commelinaceae;g__Commelina	0.999809
ASV736	k__Plantae;p__Magnoliophyta;c__Magnoliopsida;o__Rosales;f__Urticaceae;g__Boehmeria;s__Boehmeria_calophleba	0.858245
ASV737	Unassigned	0.583255
ASV738	k__Plants;p__Magnoliophyta;c__Magnoliopsida;o__Rosales;f__Moraceae;g__Ficus;s__Ficus wassa	0.987778
ASV739	k__Plantae;p__Magnoliophyta;c__Magnoliopsida;o__Fabales;f__Fabaceae;g__Pachyrhizus;s__Pachyrhizus_ferrugineus	0.952516
ASV740	k__Plants;p__Magnoliophyta;c__Magnoliopsida;o__Ericales;f__Primulaceae	0.995817
ASV741	Unassigned	0.322081
ASV742	Unassigned	0.49255
ASV743	k__Plantae;p__Magnoliophyta;c__Magnoliopsida;o__Rosales;f__Urticaceae;g__Oreocnide;s__Oreocnide_frutescens	0.998403
ASV744	Unassigned	0.812446
ASV745	k__Plants;p__Magnoliophyta;c__Magnoliopsida;o__Malpighiales;f__Putranjivaceae;g__Drypetes;s__Drypetes roxburghii	0.999977
ASV746	k__Plants;p__Magnoliophyta;c__Magnoliopsida;o__Fabales;f__Fabaceae;g__Bauhinia;s__Bauhinia sp. R MR-2013	0.997808
ASV747	k__Plantae;p__Magnoliophyta;c__Magnoliopsida;o__Rosales;f__Urticaceae;g__Boehmeria;s__Boehmeria_calophleba	0.753346
ASV748	k__Plants;p__Magnoliophyta;c__Magnoliopsida;o__Fabales;f__Fabaceae;g__Acacia	0.933589
ASV749	Unassigned	0.620451
ASV750	Unassigned	0.658491
ASV751	Unassigned	0.545004
ASV752	Unassigned	0.740886
ASV753	Unassigned	0.46368
ASV754	k__Plantae;p__Magnoliophyta;c__Liliopsida;o__Poales;f__Poaceae;g__Sorghastrum;s__Sorghastrum_incompletum	0.954181
ASV755	Unassigned	0.454619
ASV756	Unassigned	0.708021
ASV757	k__Plants;p__Magnoliophyta;c__Magnoliopsida;o__Fabales;f__Fabaceae;g__Acacia	0.943092
ASV758	Unassigned	0.385207
ASV759	k__Plants;p__Magnoliophyta;c__Liliopsida;o__Zingiberales;f__Zingiberaceae;g__Zingiber;s__Zingiber spectabile	0.795615
ASV760	Unassigned	0.900944
ASV761	Unassigned	0.335984
ASV762	k__Plants;p__Magnoliophyta;c__Magnoliopsida;o__Myrtales;f__Combretaceae;g__Combretum;s__Combretum punctatum	0.999968
ASV763	Unassigned	0.894369
ASV764	k__Plants;p__Magnoliophyta	0.83323
ASV765	k__Plants;p__Magnoliophyta;c__Liliopsida;o__Zingiberales;f__Zingiberaceae;g__Zingiber;s__Zingiber spectabile	0.724502
ASV766	Unassigned	0.697939
ASV767	k__Plantae;p__Magnoliophyta;c__Magnoliopsida;o__Fabales;f__Fabaceae;g__Pachyrhizus;s__Pachyrhizus_ferrugineus	0.790951
ASV768	k__Plants;p__Magnoliophyta	0.919745
ASV769	k__Plants;p__Magnoliophyta;c__Magnoliopsida;o__Lamiales;f__Bignoniaceae;g__Stereospermum;s__Stereospermum tetragonum	0.836267
ASV770	k__Plants;p__Magnoliophyta;c__Liliopsida	0.981131
ASV771	k__Plants;p__Magnoliophyta;c__Magnoliopsida;o__Malvales;f__Malvaceae;g__Bombax;s__Bombax ceiba var. leiocarpum	0.884183
ASV772	k__Plantae;p__Magnoliophyta;c__Magnoliopsida;o__Fabales;f__Fabaceae;g__Pachyrhizus;s__Pachyrhizus_ferrugineus	0.955889
ASV773	k__Plants;p__Magnoliophyta;c__Liliopsida;o__Zingiberales;f__Zingiberaceae;g__Zingiber;s__Zingiber spectabile	0.829582
ASV774	k__Plants;p__Magnoliophyta;c__Liliopsida;o__Poales;f__Poaceae;g__Cyrtococcum;s__Cyrtococcum oxyphyllum	0.898902
ASV775	k__Plants;p__Magnoliophyta;c__Magnoliopsida;o__Rosales;f__Moraceae;g__Ficus;s__Ficus wassa	0.996026
ASV776	k__Plants;p__Magnoliophyta;c__Magnoliopsida;o__Fabales;f__Fabaceae;g__Acacia	0.810013
ASV777	k__Plants;p__Magnoliophyta;c__Magnoliopsida	0.934636
ASV778	k__Plants;p__Magnoliophyta;c__Magnoliopsida;o__Rosales;f__Ulmaceae;g__Ulmus;s__Ulmus lanceifolia	0.959849
ASV779	k__Plants;p__Magnoliophyta;c__Magnoliopsida	0.884139
ASV780	Unassigned	0.447223
ASV781	Unassigned	0.497734
ASV782	k__Plants;p__Magnoliophyta;c__Magnoliopsida;o__Vitales;f__Vitaceae;g__Tetrastigma;s__Tetrastigma planicaule	0.70789
ASV783	k__Plantae;p__Magnoliophyta;c__Magnoliopsida;o__Rosales;f__Urticaceae;g__Cypholophus;s__Cypholophus_friesianus	0.979117
ASV784	k__Plants;p__Magnoliophyta;c__Liliopsida;o__Poales;f__Poaceae	0.866736
ASV785	k__Plants;p__Magnoliophyta;c__Liliopsida;o__Zingiberales;f__Musaceae;g__Musa;s__Musa aurantiaca	0.982421
ASV786	k__Plants;p__Magnoliophyta;c__Magnoliopsida	0.768549
ASV787	k__Plants;p__Magnoliophyta;c__Magnoliopsida;o__Sapindales;f__Anacardiaceae;g__Rhus;s__Rhus chinensis	0.877571
ASV788	k__Plants;p__Chlorophyta;c__Mamiellophyceae;o__Mamiellales;f__;g__Micromonas;s__Micromonas sp. SYD	0.999995
ASV789	k__Plantae;p__Magnoliophyta;c__Magnoliopsida;o__Sapindales;f__Rutaceae;g__Zanthoxylum;s__Zanthoxylum_pluviatile	0.999635
ASV790	Unassigned	0.551005
ASV791	k__Plantae;p__Magnoliophyta;c__Magnoliopsida;o__Rosales;f__Urticaceae;g__Cypholophus;s__Cypholophus_friesianus	0.983912
ASV792	k__Plants;p__Magnoliophyta;c__Liliopsida;o__Commelinales;f__Commelinaceae;g__Commelina;s__Commelina diffusa	0.798388
ASV793	k__Plants;p__Magnoliophyta;c__Liliopsida;o__Commelinales;f__Commelinaceae;g__Commelina	0.999975
ASV794	k__Plantae;p__Magnoliophyta;c__Liliopsida;o__Poales;f__Poaceae	0.752761
ASV795	k__Plants;p__Magnoliophyta;c__Magnoliopsida;o__Rosales;f__Rosaceae;g__Rubus	0.99598
ASV796	k__Plants;p__Magnoliophyta;c__Magnoliopsida;o__Lamiales;f__Lamiaceae;g__Gmelina;s__Gmelina arborea	0.76905
ASV797	Unassigned	0.598683
ASV798	Unassigned	0.842106
ASV799	k__Plants;p__Magnoliophyta;c__Magnoliopsida;o__Gentianales;f__Rubiaceae;g__Paederia;s__Paederia sp. MR-2013	0.999997
ASV800	Unassigned	0.440854
ASV801	k__Plants;p__Magnoliophyta;c__Magnoliopsida;o__Fabales;f__Fabaceae;g__Acacia	0.928024
ASV802	Unassigned	0.633311
ASV803	k__Plants;p__Magnoliophyta;c__Magnoliopsida;o__Rosales;f__Moraceae;g__Ficus;s__Ficus wassa	0.968055
ASV804	k__Plants;p__Magnoliophyta;c__Liliopsida;o__Poales;f__Poaceae	0.703455
ASV805	k__Plants;p__Magnoliophyta;c__Liliopsida;o__Poales;f__Poaceae	0.983422
ASV806	k__Plants;p__Magnoliophyta	0.97993
ASV807	k__Plants;p__Magnoliophyta;c__Liliopsida	0.779373
ASV808	k__Plants;p__Magnoliophyta;c__Magnoliopsida;o__Malpighiales;f__Euphorbiaceae;g__Rockinghamia;s__Rockinghamia angustifolia	0.851002
ASV809	k__Plants;p__Magnoliophyta;c__Magnoliopsida;o__Malpighiales	0.83961
ASV810	k__Plants;p__Magnoliophyta;c__Liliopsida;o__Commelinales;f__Commelinaceae;g__Commelina;s__Commelina diffusa	0.750449
ASV811	k__Plantae;p__Magnoliophyta;c__Liliopsida;o__Poales;f__Poaceae;g__Sorghastrum;s__Sorghastrum_incompletum	0.9746
ASV812	k__Plantae;p__Magnoliophyta;c__Magnoliopsida;o__Fabales;f__Fabaceae;g__Pachyrhizus;s__Pachyrhizus_ferrugineus	0.916856
ASV813	Unassigned	0.813219
ASV814	Unassigned	0.36946
ASV815	k__Plantae;p__Magnoliophyta;c__Liliopsida;o__Poales;f__Poaceae	0.96435
ASV816	Unassigned	0.742159
ASV817	k__Plants;p__Magnoliophyta;c__Liliopsida;o__Poales;f__Poaceae	0.995142
ASV818	Unassigned	0.49218
ASV819	k__Plantae;p__Magnoliophyta;c__Liliopsida;o__Poales;f__Poaceae;g__Sorghastrum;s__Sorghastrum_incompletum	0.933807
ASV820	Unassigned	0.889768
ASV821	k__Plantae;p__Magnoliophyta;c__Liliopsida;o__Poales;f__Cyperaceae;g__Scleria;s__Scleria_Jorge193	0.967672
ASV822	k__Plants;p__Magnoliophyta;c__Magnoliopsida;o__Rosales;f__Rosaceae;g__Rubus	0.993872
ASV823	k__Plants;p__Magnoliophyta;c__Liliopsida;o__Zingiberales;f__Costaceae	0.800235
ASV824	k__Plants;p__Magnoliophyta;c__Magnoliopsida;o__Rosales;f__Moraceae;g__Ficus;s__Ficus wassa	0.879313
ASV825	k__Plantae;p__Magnoliophyta;c__Magnoliopsida;o__Fabales;f__Fabaceae;g__Pachyrhizus;s__Pachyrhizus_ferrugineus	0.947235
ASV826	k__Plants;p__Magnoliophyta;c__Liliopsida;o__Commelinales;f__Commelinaceae;g__Commelina	0.999811
ASV827	k__Plantae;p__Magnoliophyta;c__Liliopsida;o__Poales;f__Poaceae;g__Sorghastrum;s__Sorghastrum_incompletum	0.948691
ASV828	k__Plants;p__Magnoliophyta;c__Liliopsida;o__Zingiberales;f__Zingiberaceae;g__Zingiber;s__Zingiber spectabile	0.829682
ASV829	Unassigned	0.545465
ASV830	k__Plantae;p__Magnoliophyta;c__Magnoliopsida;o__Fabales;f__Fabaceae;g__Pachyrhizus;s__Pachyrhizus_ferrugineus	0.955292
ASV831	k__Plants;p__Magnoliophyta;c__Magnoliopsida;o__Fabales;f__Fabaceae;g__Calliandra;s__Calliandra houstoniana	0.954069
ASV832	Unassigned	0.703017
ASV833	k__Plantae;p__Magnoliophyta;c__Magnoliopsida;o__Gentianales;f__Apocynaceae;g__Heterostemma;s__Heterostemma_acuminatum	0.832067
ASV834	k__Plantae;p__Magnoliophyta;c__Liliopsida;o__Poales;f__Poaceae;g__Sorghastrum;s__Sorghastrum_incompletum	0.764773
ASV835	k__Plants;p__Magnoliophyta;c__Magnoliopsida;o__Fabales;f__Fabaceae;g__Cassia;s__Cassia fistula	0.704463
ASV836	Unassigned	0.69531
ASV837	k__Plantae;p__Magnoliophyta;c__Magnoliopsida;o__Gentianales;f__Apocynaceae;g__Heterostemma;s__Heterostemma_acuminatum	0.976378
ASV838	k__Plants;p__Magnoliophyta;c__Magnoliopsida;o__Lamiales;f__Lamiaceae;g__Callicarpa;s__Callicarpa arborea	0.913726
ASV839	k__Plants;p__Magnoliophyta;c__Liliopsida;o__Zingiberales;f__Musaceae;g__Musa	0.938695
ASV840	k__Plants;p__Magnoliophyta;c__Magnoliopsida;o__Gentianales;f__Apocynaceae	0.734017
ASV841	k__Plantae;p__Magnoliophyta;c__Magnoliopsida;o__Fagales;f__Fagaceae;g__Lithocarpus;s__Lithocarpus_celebicus	0.995356
ASV842	k__Plantae;p__Magnoliophyta;c__Liliopsida;o__Poales;f__Poaceae;g__Sorghastrum;s__Sorghastrum_incompletum	0.937681
ASV843	k__Plantae;p__Magnoliophyta;c__Liliopsida;o__Poales;f__Poaceae;g__Sorghastrum;s__Sorghastrum_incompletum	0.923117
ASV844	k__Plants;p__Magnoliophyta;c__Magnoliopsida	0.92072
ASV845	k__Plants;p__Magnoliophyta;c__Magnoliopsida;o__Fabales;f__Fabaceae	0.879856
ASV846	Unassigned	0.505319
ASV847	k__Plantae;p__Magnoliophyta;c__Liliopsida;o__Poales;f__Poaceae;g__Sorghastrum;s__Sorghastrum_incompletum	0.947066
ASV848	Unassigned	0.434303
ASV849	k__Plantae;p__Magnoliophyta;c__Magnoliopsida;o__Gentianales;f__Apocynaceae;g__Heterostemma;s__Heterostemma_acuminatum	0.865409
ASV850	k__Plants;p__Magnoliophyta;c__Magnoliopsida	0.771214
ASV851	k__Plantae;p__Magnoliophyta;c__Magnoliopsida;o__Fabales;f__Fabaceae;g__Pachyrhizus;s__Pachyrhizus_ferrugineus	0.948976
ASV852	k__Plantae;p__Magnoliophyta;c__Magnoliopsida	0.721307
ASV853	Unassigned	0.583955
ASV854	k__Plants;p__Magnoliophyta;c__Magnoliopsida;o__Fabales;f__Fabaceae;g__Dendrolobium;s__Dendrolobium umbellatum	0.998961
ASV855	k__Plants;p__Magnoliophyta;c__Magnoliopsida;o__Fabales;f__Fabaceae	0.876533
ASV856	Unassigned	0.306077
ASV857	Unassigned	0.776087
ASV858	k__Plants;p__Magnoliophyta;c__Magnoliopsida;o__Fabales;f__Fabaceae;g__Spatholobus;s__Spatholobus sp. 1 MR-2013	0.825568
ASV859	k__Plants;p__Magnoliophyta;c__Liliopsida;o__Zingiberales;f__Musaceae;g__Musa;s__Musa aurantiaca	0.835673
ASV860	Unassigned	0.384772
ASV861	Unassigned	0.78586
ASV862	k__Plants	0.935579
ASV863	k__Plants;p__Magnoliophyta;c__Magnoliopsida;o__Ericales;f__Ebenaceae;g__Diospyros;s__Diospyros pyrrhocarpa	0.895961
ASV864	Unassigned	0.431903
ASV865	k__Plants;p__Magnoliophyta;c__Magnoliopsida;o__Asterales;f__Asteraceae;g__Chromolaena;s__Chromolaena sp.	0.919506
ASV866	k__Plantae;p__Magnoliophyta;c__Liliopsida;o__Poales;f__Poaceae	0.897173
ASV867	Unassigned	0.353262
ASV868	k__Plants;p__Magnoliophyta;c__Magnoliopsida;o__Malpighiales;f__Euphorbiaceae	0.965648
ASV869	k__Plantae;p__Magnoliophyta;c__Liliopsida;o__Poales;f__Poaceae	0.877612
ASV870	Unassigned	0.705875
ASV871	k__Plants;p__Magnoliophyta;c__Magnoliopsida;o__Malpighiales;f__Euphorbiaceae;g__Rockinghamia;s__Rockinghamia angustifolia	0.823029
ASV872	k__Plants;p__Magnoliophyta;c__Magnoliopsida;o__Fabales;f__Fabaceae;g__Calliandra;s__Calliandra houstoniana	0.976926
ASV873	k__Plants;p__Magnoliophyta;c__Liliopsida;o__Poales;f__Poaceae	0.972692
ASV874	Unassigned	0.743941
ASV875	k__Plants;p__Pinophyta;c__Pinopsida;o__Pinales;f__Taxodiaceae;g__Cunninghamia;s__Cunninghamia lanceolata var. konishii	0.929811
ASV876	k__Plants;p__Magnoliophyta;c__Magnoliopsida;o__Ericales;f__Primulaceae;g__Maesa;s__Maesa indica	0.973512
ASV877	k__Plantae;p__Magnoliophyta;c__Liliopsida;o__Poales;f__Poaceae;g__Sorghastrum;s__Sorghastrum_incompletum	0.895457
ASV878	Unassigned	0.860454
ASV879	k__Plants;p__Magnoliophyta;c__Magnoliopsida;o__Fabales;f__Fabaceae;g__Acacia	0.926523
ASV880	Unassigned	0.400227
ASV881	k__Plants;p__Magnoliophyta;c__Magnoliopsida;o__Rosales;f__Urticaceae;g__Maoutia;s__Maoutia puya	0.873765
ASV882	k__Plants;p__Magnoliophyta;c__Magnoliopsida;o__Fabales;f__Fabaceae;g__Calliandra;s__Calliandra houstoniana	0.809786
ASV883	k__Plantae;p__Magnoliophyta;c__Liliopsida;o__Poales;f__Poaceae;g__Sorghastrum;s__Sorghastrum_incompletum	0.797321
ASV884	k__Plantae;p__Magnoliophyta;c__Liliopsida;o__Poales;f__Poaceae;g__Sorghastrum;s__Sorghastrum_incompletum	0.919371
ASV885	Unassigned	0.68648
ASV886	k__Plantae;p__Magnoliophyta;c__Liliopsida;o__Poales;f__Poaceae;g__Sorghastrum;s__Sorghastrum_incompletum	0.921941
ASV887	k__Plantae;p__Magnoliophyta;c__Magnoliopsida;o__Rosales;f__Urticaceae;g__Oreocnide;s__Oreocnide_frutescens	0.954844
ASV888	k__Plants;p__Magnoliophyta;c__Liliopsida;o__Zingiberales	0.991702
ASV889	Unassigned	0.508484
ASV890	k__Plants;p__Magnoliophyta;c__Magnoliopsida;o__Solanales;f__Convolvulaceae;g__Ipomoea;s__Ipomoea cairica var. indica	0.90178
ASV891	Unassigned	0.560782
ASV892	k__Plantae;p__Magnoliophyta;c__Liliopsida;o__Poales;f__Poaceae;g__Sorghastrum;s__Sorghastrum_incompletum	0.907185
ASV893	Unassigned	0.309799
ASV894	Unassigned	0.420355
ASV895	k__Plantae;p__Magnoliophyta;c__Magnoliopsida;o__Rosales;f__Urticaceae;g__Boehmeria;s__Boehmeria_calophleba	0.858073
ASV896	k__Plantae;p__Magnoliophyta;c__Magnoliopsida;o__Gentianales;f__Apocynaceae;g__Heterostemma;s__Heterostemma_acuminatum	0.975077
ASV897	k__Plants;p__Magnoliophyta	0.700082
ASV898	k__Plants;p__Magnoliophyta;c__Magnoliopsida;o__Laurales;f__Lauraceae;g__Actinodaphne;s__Actinodaphne nitida	0.999879
ASV899	k__Plants;p__Magnoliophyta;c__Magnoliopsida;o__Solanales;f__Convolvulaceae;g__Ipomoea;s__Ipomoea cairica var. indica	0.956154
ASV900	k__Plants;p__Magnoliophyta;c__Magnoliopsida	0.838955
ASV901	k__Plants;p__Pinophyta;c__Pinopsida;o__Pinales;f__Pinaceae;g__Pinus;s__Pinus banksiana	0.999981
ASV902	k__Plants;p__Magnoliophyta;c__Magnoliopsida;o__Caryophyllales;f__Polygonaceae;g__Persicaria;s__Persicaria pensylvanica	0.7005
ASV903	Unassigned	0.349612
ASV904	k__Plants;p__Magnoliophyta	0.929363
ASV905	Unassigned	0.717396
ASV906	k__Plants;p__Magnoliophyta;c__Liliopsida;o__Poales;f__Poaceae	0.994234
ASV907	k__Plants;p__Magnoliophyta;c__Magnoliopsida;o__Asterales;f__Asteraceae;g__Chromolaena;s__Chromolaena sp.	0.999965
ASV908	k__Plantae;p__Magnoliophyta;c__Liliopsida;o__Poales;f__Poaceae	0.804
ASV909	k__Plantae;p__Magnoliophyta;c__Liliopsida;o__Poales;f__Poaceae	0.777268
ASV910	Unassigned	0.317618
ASV911	k__Plants;p__Magnoliophyta;c__Magnoliopsida	0.966515
ASV912	k__Plants;p__Magnoliophyta;c__Liliopsida;o__Poales;f__Poaceae	0.707659
ASV913	k__Plants;p__Magnoliophyta;c__Liliopsida;o__Zingiberales;f__Zingiberaceae;g__Zingiber;s__Zingiber spectabile	0.861782
ASV914	Unassigned	0.30533
ASV915	k__Plants;p__Pteridophyta;c__Polypodiopsida;o__Polypodiales;f__Dryopteridaceae;g__Tectaria	0.999561
ASV916	k__Plants;p__Magnoliophyta;c__Magnoliopsida;o__Rosales;f__Urticaceae;g__Maoutia;s__Maoutia puya	0.993792
ASV917	k__Plants;p__Magnoliophyta	0.747303
ASV918	Unassigned	0.442086
ASV919	k__Plantae;p__Magnoliophyta;c__Magnoliopsida;o__Fagales;f__Fagaceae;g__Lithocarpus;s__Lithocarpus_celebicus	0.989386
ASV920	k__Plants;p__Magnoliophyta;c__Magnoliopsida	0.785195
ASV921	k__Plants	0.879587
ASV922	Unassigned	0.869082
ASV923	k__Plants;p__Magnoliophyta;c__Magnoliopsida;o__Fabales;f__Fabaceae	0.917654
ASV924	k__Plants;p__Magnoliophyta;c__Magnoliopsida;o__Caryophyllales;f__Polygonaceae;g__Fagopyrum;s__Fagopyrum dibotrys	0.97989
ASV925	k__Plants;p__Magnoliophyta;c__Magnoliopsida;o__Fabales;f__Fabaceae	0.906946
ASV926	k__Plants;p__Pteridophyta;c__Polypodiopsida;o__Polypodiales;f__Cyatheaceae;g__Alsophila;s__Alsophila spinulosa	0.999985
ASV927	k__Plantae;p__Magnoliophyta;c__Magnoliopsida;o__Rosales;f__Urticaceae;g__Cypholophus;s__Cypholophus_friesianus	0.85389
ASV928	k__Plants;p__Magnoliophyta;c__Liliopsida;o__Commelinales;f__Commelinaceae;g__Commelina	0.999615
ASV929	k__Plants;p__Magnoliophyta;c__Liliopsida;o__Commelinales;f__Commelinaceae;g__Commelina;s__Commelina paludosa	0.808683
ASV930	k__Plantae;p__Magnoliophyta;c__Magnoliopsida;o__Rosales;f__Urticaceae;g__Boehmeria;s__Boehmeria_calophleba	0.801266
ASV931	k__Plants;p__Magnoliophyta;c__Liliopsida;o__Commelinales;f__Commelinaceae;g__Commelina	0.999982
ASV932	k__Plants;p__Magnoliophyta;c__Magnoliopsida;o__Vitales;f__Vitaceae;g__Cissus;s__Cissus repens	0.997156
ASV933	Unassigned	0.481746
ASV934	k__Plants;p__Magnoliophyta;c__Liliopsida;o__Poales;f__Poaceae	0.717564
ASV935	k__Plants;p__Magnoliophyta;c__Magnoliopsida;o__Gentianales;f__Apocynaceae;g__Cryptolepis;s__Cryptolepis buchananii	0.858099
ASV936	Unassigned	0.372244
ASV937	k__Plants;p__Magnoliophyta;c__Magnoliopsida;o__Apiales;f__Araliaceae	0.999633
ASV938	k__Plantae;p__Magnoliophyta;c__Liliopsida;o__Poales;f__Poaceae;g__Sorghastrum;s__Sorghastrum_incompletum	0.931406
ASV939	k__Plants;p__Magnoliophyta;c__Magnoliopsida;o__Fabales;f__Fabaceae;g__Spatholobus;s__Spatholobus sp. 1 MR-2013	0.702637
ASV940	Unassigned	0.564862
ASV941	k__Plants;p__Magnoliophyta;c__Liliopsida	0.914029
ASV942	Unassigned	0.787646
ASV943	k__Plantae;p__Magnoliophyta;c__Liliopsida;o__Poales;f__Poaceae;g__Sorghastrum;s__Sorghastrum_incompletum	0.971083
ASV944	k__Plants;p__Magnoliophyta	0.902112
ASV945	Unassigned	0.599216
ASV946	Unassigned	0.548429
ASV947	Unassigned	0.468321
ASV948	Unassigned	0.563138
ASV949	k__Plants;p__Magnoliophyta;c__Magnoliopsida;o__Gentianales;f__Rubiaceae;g__Paederia;s__Paederia sp. MR-2013	0.998189
ASV950	k__Plants;p__Magnoliophyta;c__Magnoliopsida;o__Fabales;f__Fabaceae	0.930065
ASV951	k__Plants;p__Magnoliophyta;c__Magnoliopsida;o__Vitales;f__Vitaceae;g__Tetrastigma;s__Tetrastigma planicaule	0.894626
ASV952	k__Plants;p__Magnoliophyta;c__Liliopsida;o__Zingiberales;f__Musaceae;g__Musa;s__Musa aurantiaca	0.917767
ASV953	k__Plants;p__Magnoliophyta;c__Magnoliopsida;o__Apiales;f__Araliaceae	0.730088
ASV954	Unassigned	0.517853
ASV955	k__Plants;p__Magnoliophyta;c__Liliopsida;o__Commelinales;f__Commelinaceae;g__Commelina;s__Commelina diffusa	0.781224
ASV956	k__Plants;p__Magnoliophyta;c__Magnoliopsida	0.987942
ASV957	k__Plants;p__Magnoliophyta	0.872507
ASV958	Unassigned	0.569098
ASV959	Unassigned	0.775473
ASV960	Unassigned	0.775248
ASV961	k__Plants;p__Magnoliophyta;c__Magnoliopsida	0.89704
ASV962	k__Plants;p__Magnoliophyta;c__Liliopsida;o__Poales;f__Poaceae	0.877224
ASV963	k__Plants;p__Magnoliophyta;c__Liliopsida;o__Poales;f__Poaceae;g__Cyrtococcum;s__Cyrtococcum oxyphyllum	0.702452
ASV964	k__Plantae;p__Magnoliophyta;c__Liliopsida;o__Poales;f__Cyperaceae;g__Scleria;s__Scleria_Jorge193	0.991736
ASV965	Unassigned	0.333724
ASV966	k__Plantae;p__Magnoliophyta;c__Magnoliopsida;o__Sapindales;f__Rutaceae;g__Zanthoxylum;s__Zanthoxylum_pluviatile	0.999624
ASV967	k__Plants;p__Magnoliophyta;c__Magnoliopsida;o__Fabales;f__Fabaceae;g__Calliandra;s__Calliandra houstoniana	0.78622
ASV968	k__Plants;p__Magnoliophyta;c__Magnoliopsida;o__Ericales;f__Ebenaceae;g__Diospyros;s__Diospyros pyrrhocarpa	0.718668
ASV969	Unassigned	0.418508
ASV970	k__Plants;p__Magnoliophyta;c__Magnoliopsida;o__Gentianales;f__Rubiaceae;g__Coptosapelta;s__Coptosapelta diffusa	0.874598
ASV971	k__Plants;p__Magnoliophyta;c__Magnoliopsida;o__Fabales;f__Fabaceae	0.754642
ASV972	k__Plants;p__Magnoliophyta;c__Magnoliopsida	0.805392
ASV973	k__Plants;p__Magnoliophyta;c__Magnoliopsida;o__Myrtales;f__Lythraceae;g__Lagerstroemia;s__Lagerstroemia speciosa	0.905016
ASV974	Unassigned	0.351722
ASV975	k__Plants;p__Chlorophyta;c__Chlorophyceae;o__Chlamydomonadales;f__Volvocaceae;g__Eudorina;s__Eudorina elegans	0.948785
ASV976	k__Plants;p__Magnoliophyta;c__Magnoliopsida;o__Malpighiales;f__Euphorbiaceae;g__Rockinghamia;s__Rockinghamia angustifolia	0.943929
ASV977	k__Plants;p__Magnoliophyta	0.850195
ASV978	Unassigned	0.561005
ASV979	k__Plantae;p__Magnoliophyta;c__Magnoliopsida;o__Rosales;f__Urticaceae;g__Cypholophus;s__Cypholophus_friesianus	0.998701
ASV980	k__Plants;p__Magnoliophyta;c__Magnoliopsida	0.913586
ASV981	k__Plants;p__Magnoliophyta;c__Magnoliopsida;o__Malpighiales;f__Phyllanthaceae;g__Phyllanthus	0.825111
ASV982	k__Plants;p__Magnoliophyta;c__Magnoliopsida;o__Fabales;f__Fabaceae;g__Acacia	0.798538
ASV983	k__Plants;p__Magnoliophyta;c__Liliopsida;o__Arecales;f__Arecaceae	0.846528
ASV984	k__Plantae;p__Magnoliophyta;c__Magnoliopsida;o__Rosales;f__Urticaceae;g__Oreocnide;s__Oreocnide_frutescens	0.861351
ASV985	k__Plants;p__Magnoliophyta;c__Liliopsida;o__Zingiberales;f__Zingiberaceae;g__Zingiber;s__Zingiber spectabile	0.720287
ASV986	k__Plants;p__Magnoliophyta;c__Liliopsida;o__Commelinales;f__Commelinaceae;g__Commelina	0.999922
ASV987	k__Plants;p__Magnoliophyta;c__Liliopsida;o__Commelinales;f__Commelinaceae;g__Commelina	0.970863
ASV988	k__Plantae;p__Magnoliophyta;c__Magnoliopsida;o__Fabales;f__Fabaceae;g__Pachyrhizus;s__Pachyrhizus_ferrugineus	0.806194
ASV989	k__Plants;p__Magnoliophyta;c__Magnoliopsida;o__Asterales;f__Asteraceae;g__Chromolaena;s__Chromolaena sp.	0.999998
ASV990	Unassigned	0.300071
ASV991	k__Plants;p__Magnoliophyta;c__Magnoliopsida;o__Magnoliales;f__Myristicaceae;g__Myristica;s__Myristica fatua	0.749873
ASV992	k__Plants;p__Magnoliophyta;c__Magnoliopsida	0.945638
ASV993	Unassigned	0.554313
ASV994	k__Plants;p__Magnoliophyta;c__Liliopsida;o__Zingiberales;f__Marantaceae;g__Phrynium;s__Phrynium pubinerve	0.789197
ASV995	k__Plantae;p__Magnoliophyta;c__Liliopsida;o__Poales;f__Poaceae;g__Sorghastrum;s__Sorghastrum_incompletum	0.893319
ASV996	k__Plants;p__Magnoliophyta;c__Magnoliopsida;o__Gentianales;f__Rubiaceae;g__Mussaenda;s__Mussaenda pubescens var.alba	0.998411
ASV997	k__Plants;p__Magnoliophyta;c__Magnoliopsida;o__Rosales;f__Moraceae;g__Ficus;s__Ficus wassa	0.962159
ASV998	k__Plantae;p__Magnoliophyta;c__Magnoliopsida;o__Rosales;f__Urticaceae;g__Boehmeria;s__Boehmeria_calophleba	0.876197
ASV999	k__Plants;p__Pteridophyta;c__Polypodiopsida;o__Polypodiales;f__Dryopteridaceae;g__Tectaria	0.999931
ASV1000	k__Plants;p__Magnoliophyta;c__Magnoliopsida;o__Ericales;f__Ebenaceae;g__Diospyros;s__Diospyros pyrrhocarpa	0.93496
ASV1001	k__Plants;p__Magnoliophyta;c__Liliopsida;o__Commelinales;f__Commelinaceae;g__Commelina	0.999216
ASV1002	k__Plants;p__Magnoliophyta;c__Liliopsida;o__Asparagales;f__Hypoxidaceae;g__Curculigo;s__Curculigo orchioides	0.945643
ASV1003	k__Plants;p__Magnoliophyta;c__Liliopsida	0.734755
ASV1004	Unassigned	0.653785
ASV1005	k__Plants;p__Magnoliophyta;c__Liliopsida;o__Zingiberales;f__Zingiberaceae;g__Zingiber;s__Zingiber spectabile	0.757606
ASV1006	k__Plants;p__Magnoliophyta;c__Magnoliopsida;o__Gentianales;f__Rubiaceae;g__Mussaenda;s__Mussaenda pubescens var.alba	0.957758
ASV1007	k__Plants;p__Magnoliophyta	0.913952
ASV1008	Unassigned	0.429424
ASV1009	Unassigned	0.401269
ASV1010	Unassigned	0.618808
ASV1011	Unassigned	0.657043
ASV1012	k__Plants;p__Magnoliophyta;c__Liliopsida;o__Poales;f__Poaceae	0.997221
ASV1013	k__Plants;p__Magnoliophyta;c__Liliopsida;o__Zingiberales;f__Zingiberaceae;g__Zingiber;s__Zingiber spectabile	0.763495
ASV1014	k__Plantae;p__Magnoliophyta;c__Magnoliopsida;o__Fabales;f__Fabaceae;g__Pachyrhizus;s__Pachyrhizus_ferrugineus	0.888688
ASV1015	Unassigned	0.860198
ASV1016	k__Plants;p__Magnoliophyta;c__Liliopsida;o__Poales;f__Poaceae	0.710746
ASV1017	Unassigned	0.462612
ASV1018	Unassigned	0.779327
ASV1019	Unassigned	0.771811
ASV1020	k__Plants;p__Magnoliophyta;c__Liliopsida;o__Commelinales;f__Commelinaceae;g__Commelina	0.999502
ASV1021	k__Plants;p__Magnoliophyta;c__Magnoliopsida;o__Rosales;f__Moraceae;g__Ficus;s__Ficus wassa	0.98148
ASV1022	k__Plants;p__Magnoliophyta;c__Liliopsida;o__Commelinales;f__Commelinaceae;g__Commelina;s__Commelina diffusa	0.929826
ASV1023	Unassigned	0.742921
ASV1024	k__Plants;p__Magnoliophyta;c__Magnoliopsida;o__Sapindales;f__Meliaceae;g__Toona;s__Toona ciliata	0.988786
ASV1025	k__Plants;p__Magnoliophyta;c__Magnoliopsida;o__Malpighiales;f__Euphorbiaceae;g__Rockinghamia;s__Rockinghamia angustifolia	0.895736
ASV1026	Unassigned	0.517949
ASV1027	k__Plants;p__Magnoliophyta;c__Magnoliopsida;o__Malpighiales;f__Euphorbiaceae;g__Rockinghamia;s__Rockinghamia angustifolia	0.783114
ASV1028	k__Plants;p__Magnoliophyta;c__Magnoliopsida;o__Lamiales;f__Bignoniaceae;g__Oroxylum;s__Oroxylum indicum	0.960859
ASV1029	k__Plantae;p__Magnoliophyta;c__Liliopsida;o__Poales;f__Poaceae;g__Sorghastrum;s__Sorghastrum_incompletum	0.770139
ASV1030	Unassigned	0.634041
ASV1031	k__Plants;p__Magnoliophyta;c__Liliopsida;o__Poales;f__Poaceae	0.995484
ASV1032	Unassigned	0.595648
ASV1033	k__Plants;p__Magnoliophyta	0.861104
ASV1034	Unassigned	0.499308
ASV1035	Unassigned	0.684989
ASV1036	Unassigned	0.366569
ASV1037	k__Plants;p__Magnoliophyta;c__Liliopsida;o__Commelinales;f__Commelinaceae;g__Commelina	0.824756
ASV1038	Unassigned	0.324447
ASV1039	k__Plants;p__Magnoliophyta;c__Liliopsida;o__Commelinales;f__Commelinaceae	0.999934
ASV1040	k__Plants;p__Magnoliophyta;c__Liliopsida;o__Commelinales;f__Commelinaceae;g__Commelina;s__Commelina diffusa	0.97745
ASV1041	k__Plants;p__Magnoliophyta;c__Magnoliopsida;o__Fabales;f__Fabaceae;g__Acacia	0.957798
ASV1042	k__Plants;p__Magnoliophyta;c__Magnoliopsida;o__Ericales;f__Theaceae	0.821816
ASV1043	k__Plants;p__Magnoliophyta;c__Magnoliopsida;o__Rosales	0.728879
ASV1044	Unassigned	0.384132
ASV1045	k__Plantae;p__Magnoliophyta;c__Liliopsida;o__Poales;f__Poaceae;g__Sorghastrum;s__Sorghastrum_incompletum	0.758933
ASV1046	k__Plants;p__Magnoliophyta;c__Magnoliopsida;o__Asterales;f__Asteraceae;g__Vernonia;s__Vernonia parishii	0.905175
ASV1047	k__Plants;p__Magnoliophyta	0.885664
ASV1048	k__Plantae;p__Magnoliophyta;c__Magnoliopsida;o__Fabales;f__Fabaceae;g__Pachyrhizus;s__Pachyrhizus_ferrugineus	0.898506
ASV1049	k__Plants;p__Magnoliophyta	0.893032
ASV1050	k__Plantae;p__Magnoliophyta;c__Magnoliopsida;o__Sapindales;f__Rutaceae;g__Zanthoxylum;s__Zanthoxylum_pluviatile	0.999888
ASV1051	Unassigned	0.646177
ASV1052	k__Plants;p__Magnoliophyta;c__Magnoliopsida;o__Gentianales;f__Apocynaceae;g__Pottsia;s__Pottsia sp. MR-2013	0.71292
ASV1053	k__Plantae;p__Magnoliophyta;c__Magnoliopsida;o__Fabales;f__Fabaceae;g__Pachyrhizus;s__Pachyrhizus_ferrugineus	0.880364
ASV1054	k__Plantae;p__Magnoliophyta;c__Liliopsida;o__Poales;f__Poaceae;g__Sorghastrum;s__Sorghastrum_incompletum	0.731647
ASV1055	k__Plants;p__Magnoliophyta;c__Magnoliopsida;o__Gentianales;f__Rubiaceae;g__Paederia;s__Paederia sp. MR-2013	0.99998
ASV1056	Unassigned	0.638152
ASV1057	Unassigned	0.414566
ASV1058	Unassigned	0.741441
ASV1059	k__Plants;p__Pteridophyta;c__Polypodiopsida;o__Polypodiales;f__Dryopteridaceae;g__Tectaria;s__Tectaria coadunata	0.957203
ASV1060	k__Plantae;p__Magnoliophyta;c__Magnoliopsida;o__Rosales;f__Urticaceae;g__Oreocnide;s__Oreocnide_frutescens	0.936455
ASV1061	k__Plants;p__Magnoliophyta;c__Liliopsida;o__Commelinales;f__Commelinaceae;g__Commelina	0.999887
ASV1062	Unassigned	0.750663
ASV1063	k__Plantae;p__Magnoliophyta;c__Liliopsida;o__Poales;f__Poaceae;g__Sorghastrum;s__Sorghastrum_incompletum	0.74978
ASV1064	k__Plants;p__Magnoliophyta;c__Magnoliopsida;o__Asterales;f__Asteraceae;g__Vernonia;s__Vernonia parishii	0.749245
ASV1065	Unassigned	0.705823
ASV1066	k__Plantae;p__Magnoliophyta;c__Liliopsida;o__Poales;f__Cyperaceae;g__Scleria;s__Scleria_Jorge193	0.996422
ASV1067	Unassigned	0.371369
ASV1068	Unassigned	0.653652
ASV1069	k__Plants;p__Magnoliophyta;c__Magnoliopsida;o__Fabales;f__Fabaceae;g__Spatholobus;s__Spatholobus sp. P MR-2013	0.865651
ASV1070	k__Plants;p__Magnoliophyta;c__Liliopsida;o__Commelinales;f__Commelinaceae;g__Commelina;s__Commelina diffusa	0.729737
ASV1071	k__Plants;p__Magnoliophyta;c__Magnoliopsida;o__Ericales;f__Primulaceae;g__Rapanea;s__Rapanea seguinii	0.982245
ASV1072	k__Plants;p__Magnoliophyta;c__Magnoliopsida;o__Ericales;f__Primulaceae;g__Rapanea;s__Rapanea seguinii	0.990336
ASV1073	Unassigned	0.508062
ASV1074	k__Plants;p__Magnoliophyta;c__Magnoliopsida;o__Cucurbitales;f__Begoniaceae;g__Begonia;s__Begonia picta	0.863165
ASV1075	k__Plantae;p__Magnoliophyta;c__Liliopsida;o__Poales;f__Poaceae;g__Sorghastrum;s__Sorghastrum_incompletum	0.806986
ASV1076	k__Plants;p__Magnoliophyta;c__Liliopsida;o__Poales;f__Poaceae	0.925978
ASV1077	k__Plants;p__Magnoliophyta;c__Magnoliopsida;o__Fabales;f__Fabaceae;g__Mucuna;s__Mucuna sp. MR-2013	0.708398
ASV1078	k__Plants;p__Magnoliophyta	0.849542
ASV1079	Unassigned	0.34867
ASV1080	k__Plantae;p__Magnoliophyta;c__Magnoliopsida;o__Rosales;f__Urticaceae	0.988624
ASV1081	Unassigned	0.562532
ASV1082	k__Plantae;p__Magnoliophyta;c__Magnoliopsida;o__Sapindales;f__Rutaceae;g__Zanthoxylum;s__Zanthoxylum_pluviatile	0.99706
ASV1083	k__Plantae;p__Magnoliophyta;c__Magnoliopsida;o__Rosales;f__Urticaceae;g__Cypholophus;s__Cypholophus_friesianus	0.990038
ASV1084	k__Plants;p__Magnoliophyta	0.898992
ASV1085	Unassigned	0.494931
ASV1086	k__Plants;p__Magnoliophyta;c__Magnoliopsida	0.800498
ASV1087	k__Plants;p__Pteridophyta;c__Polypodiopsida;o__Polypodiales;f__Dryopteridaceae;g__Tectaria;s__Tectaria herpetocaulos	0.846835
ASV1088	Unassigned	0.665679
ASV1089	k__Plants;p__Magnoliophyta;c__Liliopsida;o__Commelinales;f__Commelinaceae;g__Commelina;s__Commelina diffusa	0.94496
ASV1090	Unassigned	0.799862
ASV1091	k__Plants;p__Magnoliophyta;c__Liliopsida;o__Zingiberales;f__Zingiberaceae;g__Zingiber;s__Zingiber spectabile	0.926953
ASV1092	k__Plants;p__Magnoliophyta;c__Magnoliopsida;o__Fabales;f__Fabaceae	0.985823
ASV1093	k__Plants;p__Magnoliophyta;c__Magnoliopsida;o__Fabales;f__Fabaceae;g__Acacia	0.760444
ASV1094	k__Plants;p__Magnoliophyta;c__Liliopsida;o__Zingiberales	0.86501
ASV1095	k__Plants;p__Magnoliophyta;c__Magnoliopsida;o__Lamiales;f__Lamiaceae;g__Callicarpa;s__Callicarpa arborea	0.971804
ASV1096	k__Plants;p__Magnoliophyta;c__Magnoliopsida;o__Asterales;f__Asteraceae;g__Chromolaena;s__Chromolaena sp.	0.9992
ASV1097	k__Plants;p__Magnoliophyta;c__Liliopsida;o__Commelinales;f__Commelinaceae	0.990496
ASV1098	k__Plants;p__Magnoliophyta;c__Magnoliopsida;o__Gentianales	0.948834
ASV1099	k__Plants;p__Magnoliophyta;c__Liliopsida;o__Commelinales;f__Commelinaceae;g__Commelina	0.769843
ASV1100	k__Plants;p__Magnoliophyta;c__Liliopsida;o__Commelinales;f__Commelinaceae;g__Commelina	0.999513
ASV1101	k__Plants;p__Magnoliophyta;c__Magnoliopsida;o__Rosales;f__Moraceae;g__Ficus;s__Ficus wassa	0.995239
ASV1102	k__Plants;p__Magnoliophyta;c__Magnoliopsida;o__Fabales;f__Fabaceae;g__Calliandra;s__Calliandra houstoniana	0.904808
ASV1103	Unassigned	0.486523
ASV1104	k__Plants;p__Magnoliophyta;c__Liliopsida;o__Poales;f__Poaceae;g__Bambusa	0.832536
ASV1105	k__Plants;p__Magnoliophyta;c__Magnoliopsida;o__Laurales;f__Lauraceae;g__Actinodaphne;s__Actinodaphne nitida	0.999418
ASV1106	k__Plants;p__Magnoliophyta;c__Magnoliopsida;o__Fabales;f__Fabaceae;g__Calliandra;s__Calliandra houstoniana	0.755114
ASV1107	k__Plants;p__Magnoliophyta;c__Magnoliopsida;o__Fabales;f__Fabaceae;g__Acacia	0.948118
ASV1108	k__Plants;p__Magnoliophyta;c__Magnoliopsida;o__Gentianales;f__Rubiaceae;g__Paederia;s__Paederia sp. MR-2013	0.992314
ASV1109	k__Plants;p__Magnoliophyta	0.932002
ASV1110	k__Plants;p__Magnoliophyta;c__Liliopsida;o__Commelinales;f__Commelinaceae;g__Commelina	0.999278
ASV1111	k__Plants;p__Magnoliophyta;c__Liliopsida;o__Zingiberales;f__Zingiberaceae;g__Zingiber;s__Zingiber spectabile	0.878511
ASV1112	k__Plants;p__Magnoliophyta;c__Liliopsida;o__Poales;f__Poaceae	0.914999
ASV1113	k__Plants;p__Magnoliophyta;c__Magnoliopsida;o__Rosales;f__Rosaceae;g__Rubus	0.991711
ASV1114	k__Plants;p__Magnoliophyta;c__Magnoliopsida;o__Ericales;f__Primulaceae;g__Rapanea;s__Rapanea seguinii	0.997799
ASV1115	Unassigned	0.791673
ASV1116	Unassigned	0.72641
ASV1117	k__Plants;p__Magnoliophyta	0.994594
ASV1118	k__Plants;p__Magnoliophyta;c__Magnoliopsida;o__Fabales;f__Fabaceae;g__Dalbergia;s__Dalbergia melanoxylon	0.880124
ASV1119	k__Plants;p__Magnoliophyta;c__Magnoliopsida;o__Malvales;f__Malvaceae;g__Bombax;s__Bombax ceiba var. leiocarpum	0.970432
ASV1120	k__Plantae;p__Magnoliophyta;c__Liliopsida;o__Poales;f__Poaceae;g__Sorghastrum;s__Sorghastrum_incompletum	0.728642
ASV1121	k__Plants;p__Magnoliophyta;c__Magnoliopsida;o__Ericales;f__Primulaceae;g__Rapanea;s__Rapanea seguinii	0.84045
ASV1122	Unassigned	0.334395
ASV1123	Unassigned	0.591843
ASV1124	Unassigned	0.526064
ASV1125	k__Plants;p__Magnoliophyta	0.928367
ASV1126	Unassigned	0.651993
ASV1127	Unassigned	0.870054
ASV1128	k__Plantae;p__Magnoliophyta;c__Magnoliopsida;o__Rosales;f__Urticaceae;g__Boehmeria;s__Boehmeria_calophleba	0.85928
ASV1129	k__Plants;p__Magnoliophyta;c__Liliopsida;o__Commelinales;f__Commelinaceae;g__Commelina;s__Commelina diffusa	0.995985
ASV1130	k__Plants;p__Magnoliophyta;c__Magnoliopsida;o__Rosales;f__Moraceae;g__Artocarpus;s__Artocarpus tonkinensis	0.714798
ASV1131	k__Plants;p__Magnoliophyta	0.829662
ASV1132	k__Plants;p__Chlorophyta;c__Mamiellophyceae;o__Mamiellales;f__;g__Micromonas;s__Micromonas sp. SYD	1
ASV1133	Unassigned	0.625182
ASV1134	k__Plants;p__Magnoliophyta;c__Liliopsida;o__Dioscoreales;f__Dioscoreaceae;g__Dioscorea;s__Dioscorea glabra	0.999341
ASV1135	Unassigned	0.760358
ASV1136	Unassigned	0.485871
ASV1137	k__Plants;p__Magnoliophyta;c__Magnoliopsida;o__Gentianales;f__Rubiaceae	0.871594
ASV1138	Unassigned	0.6802
ASV1139	k__Plantae;p__Magnoliophyta;c__Magnoliopsida;o__Fabales;f__Fabaceae;g__Pachyrhizus;s__Pachyrhizus_ferrugineus	0.877598
ASV1140	k__Plants;p__Magnoliophyta;c__Magnoliopsida;o__Rosales;f__Moraceae;g__Ficus;s__Ficus wassa	0.820558
ASV1141	k__Plants;p__Magnoliophyta;c__Liliopsida;o__Poales;f__Poaceae	0.996114
ASV1142	k__Plants;p__Magnoliophyta;c__Magnoliopsida;o__Sapindales;f__Anacardiaceae;g__Spondias;s__Spondias pinnata	0.997113
ASV1143	k__Plants;p__Magnoliophyta	0.900724
ASV1144	k__Plantae;p__Magnoliophyta;c__Liliopsida;o__Poales;f__Cyperaceae;g__Scleria;s__Scleria_Jorge193	0.978293
ASV1145	k__Plants;p__Magnoliophyta	0.715245
ASV1146	k__Plants;p__Magnoliophyta;c__Magnoliopsida	0.856954
ASV1147	k__Plants;p__Magnoliophyta;c__Magnoliopsida;o__Malpighiales;f__Euphorbiaceae;g__Mallotus;s__Mallotus philippinensis	0.935697
ASV1148	k__Plants;p__Magnoliophyta;c__Magnoliopsida	0.83468
ASV1149	k__Plants;p__Magnoliophyta;c__Magnoliopsida	0.814367
ASV1150	Unassigned	0.779466
ASV1151	k__Plants;p__Magnoliophyta;c__Liliopsida;o__Commelinales;f__Commelinaceae;g__Commelina	0.999941
ASV1152	k__Plants;p__Magnoliophyta;c__Magnoliopsida;o__Malpighiales	0.873341
ASV1153	Unassigned	0.405395
ASV1154	k__Plantae;p__Magnoliophyta;c__Magnoliopsida	0.700694
ASV1155	Unassigned	0.616638
ASV1156	k__Plantae;p__Magnoliophyta;c__Magnoliopsida;o__Rosales;f__Urticaceae;g__Boehmeria;s__Boehmeria_calophleba	0.726072
ASV1157	Unassigned	0.409388
ASV1158	k__Plants;p__Magnoliophyta;c__Liliopsida;o__Poales;f__Poaceae;g__Cyrtococcum;s__Cyrtococcum oxyphyllum	0.83451
ASV1159	k__Plants;p__Magnoliophyta;c__Magnoliopsida;o__Malpighiales;f__Euphorbiaceae;g__Mallotus;s__Mallotus philippinensis	0.910537
ASV1160	Unassigned	0.34072
ASV1161	k__Plants;p__Magnoliophyta;c__Magnoliopsida;o__Lamiales	0.760425
ASV1162	Unassigned	0.320785
ASV1163	Unassigned	0.359451
ASV1164	k__Plantae;p__Magnoliophyta;c__Magnoliopsida;o__Gentianales;f__Apocynaceae;g__Utleria;s__Utleria_salicifolia	0.801784
ASV1165	Unassigned	0.545001
ASV1166	Unassigned	0.349717
ASV1167	k__Plants;p__Magnoliophyta;c__Magnoliopsida;o__Ericales;f__Theaceae	0.860338
ASV1168	k__Plants;p__Magnoliophyta;c__Liliopsida;o__Poales;f__Poaceae	0.992176
ASV1169	Unassigned	0.736761
ASV1170	k__Plantae;p__Magnoliophyta;c__Magnoliopsida;o__Fabales;f__Fabaceae;g__Pachyrhizus;s__Pachyrhizus_ferrugineus	0.786727
ASV1171	k__Plantae;p__Magnoliophyta;c__Liliopsida;o__Poales;f__Poaceae;g__Paspalum;s__Paspalum_A.guadamuz279	0.998404
ASV1172	k__Plants;p__Magnoliophyta;c__Magnoliopsida	0.96819
ASV1173	k__Plants;p__Magnoliophyta;c__Liliopsida;o__Commelinales;f__Commelinaceae;g__Commelina;s__Commelina diffusa	0.808269
ASV1174	k__Plantae;p__Magnoliophyta;c__Liliopsida;o__Poales;f__Poaceae	0.821764
ASV1175	k__Plants;p__Magnoliophyta;c__Liliopsida;o__Zingiberales;f__Zingiberaceae;g__Zingiber;s__Zingiber spectabile	0.745086
ASV1176	Unassigned	0.389187
ASV1177	k__Plantae;p__Magnoliophyta;c__Magnoliopsida;o__Fabales;f__Fabaceae;g__Pachyrhizus;s__Pachyrhizus_ferrugineus	0.847356
ASV1178	Unassigned	0.386121
ASV1179	k__Plantae;p__Magnoliophyta;c__Magnoliopsida;o__Fabales;f__Fabaceae;g__Pachyrhizus;s__Pachyrhizus_ferrugineus	0.913607
ASV1180	k__Plantae;p__Magnoliophyta	0.717739
ASV1181	k__Plantae;p__Magnoliophyta;c__Magnoliopsida;o__Fabales;f__Fabaceae;g__Pachyrhizus;s__Pachyrhizus_ferrugineus	0.965318
ASV1182	Unassigned	0.493847
ASV1183	k__Plants;p__Magnoliophyta;c__Magnoliopsida;o__Ericales;f__Primulaceae;g__Rapanea;s__Rapanea seguinii	0.953277
ASV1184	k__Plants;p__Magnoliophyta;c__Magnoliopsida;o__Asterales;f__Asteraceae;g__Chromolaena;s__Chromolaena sp.	0.999809
ASV1185	Unassigned	0.778644
ASV1186	k__Plantae;p__Magnoliophyta;c__Magnoliopsida;o__Fabales;f__Fabaceae;g__Pachyrhizus;s__Pachyrhizus_ferrugineus	0.919454
ASV1187	Unassigned	0.415031
ASV1188	k__Plants;p__Magnoliophyta	0.769176
ASV1189	k__Plants;p__Magnoliophyta;c__Magnoliopsida;o__Asterales;f__Asteraceae;g__Vernonia;s__Vernonia parishii	0.995015
ASV1190	k__Plants;p__Magnoliophyta	0.876177
ASV1191	k__Plants;p__Magnoliophyta;c__Liliopsida;o__Poales;f__Poaceae;g__Sorghum;s__Sorghum nitidum	0.740476
ASV1192	k__Plantae;p__Magnoliophyta;c__Liliopsida;o__Poales;f__Poaceae;g__Sorghastrum;s__Sorghastrum_incompletum	0.832048
ASV1193	Unassigned	0.557733
ASV1194	k__Plants;p__Magnoliophyta;c__Magnoliopsida;o__Myrtales;f__Lythraceae;g__Lagerstroemia;s__Lagerstroemia speciosa	0.936999
ASV1195	k__Plants;p__Magnoliophyta;c__Magnoliopsida;o__Fabales;f__Fabaceae;g__Acacia;s__Acacia pennata	0.746613
ASV1196	Unassigned	0.445695
ASV1197	Unassigned	0.324006
ASV1198	k__Plants;p__Magnoliophyta;c__Magnoliopsida;o__Fabales;f__Fabaceae	0.985129
ASV1199	Unassigned	0.640502
ASV1200	k__Plantae;p__Magnoliophyta;c__Magnoliopsida;o__Fabales;f__Fabaceae;g__Pachyrhizus;s__Pachyrhizus_ferrugineus	0.908131
ASV1201	k__Plants;p__Magnoliophyta;c__Liliopsida;o__Commelinales;f__Commelinaceae;g__Commelina;s__Commelina diffusa	0.851644
ASV1202	k__Plants;p__Magnoliophyta;c__Magnoliopsida;o__Fabales;f__Fabaceae;g__Spatholobus;s__Spatholobus sp. P MR-2013	0.98418
ASV1203	k__Plantae;p__Magnoliophyta;c__Magnoliopsida;o__Fagales;f__Juglandaceae;g__Alfaroa;s__Alfaroa_colombiana	0.824976
ASV1204	Unassigned	0.727254
ASV1205	k__Plants;p__Magnoliophyta	0.858302
ASV1206	k__Plantae;p__Magnoliophyta;c__Liliopsida;o__Poales;f__Poaceae	0.849184
ASV1207	k__Plantae;p__Magnoliophyta;c__Magnoliopsida;o__Gentianales;f__Apocynaceae;g__Heterostemma;s__Heterostemma_acuminatum	0.963317
ASV1208	Unassigned	0.826532
ASV1209	k__Plants;p__Magnoliophyta	0.826602
ASV1210	k__Plants;p__Magnoliophyta;c__Liliopsida;o__Zingiberales;f__Zingiberaceae	0.898488
ASV1211	Unassigned	0.371229
ASV1212	k__Plants;p__Magnoliophyta;c__Liliopsida;o__Poales;f__Poaceae	0.996392
ASV1213	Unassigned	0.831514
ASV1214	k__Plants;p__Magnoliophyta;c__Liliopsida;o__Commelinales;f__Commelinaceae;g__Commelina;s__Commelina diffusa	0.784258
ASV1215	k__Plants;p__Magnoliophyta	0.851221
ASV1216	Unassigned	0.330814
ASV1217	Unassigned	0.54459
ASV1218	k__Plants;p__Magnoliophyta;c__Liliopsida;o__Commelinales;f__Commelinaceae;g__Commelina	0.999829
ASV1219	k__Plants;p__Magnoliophyta;c__Liliopsida;o__Commelinales;f__Commelinaceae	0.999972
ASV1220	k__Plantae;p__Magnoliophyta;c__Magnoliopsida;o__Gentianales;f__Apocynaceae;g__Utleria;s__Utleria_salicifolia	0.701937
ASV1221	k__Plants;p__Magnoliophyta;c__Magnoliopsida;o__Laurales;f__Lauraceae;g__Actinodaphne;s__Actinodaphne nitida	0.999844
ASV1222	Unassigned	0.447297
ASV1223	k__Plants;p__Magnoliophyta;c__Liliopsida;o__Commelinales;f__Commelinaceae;g__Commelina	0.999915
ASV1224	Unassigned	0.438826
ASV1225	k__Plants;p__Magnoliophyta	0.845847
ASV1226	k__Plants;p__Magnoliophyta;c__Liliopsida;o__Asparagales;f__Asparagaceae;g__Peliosanthes;s__Peliosanthes sinica	0.852352
ASV1227	k__Plants;p__Magnoliophyta;c__Magnoliopsida;o__Ericales;f__Primulaceae;g__Rapanea;s__Rapanea seguinii	0.99845
ASV1228	k__Plants;p__Magnoliophyta	0.965733
ASV1229	Unassigned	0.411696
ASV1230	k__Plants;p__Magnoliophyta;c__Liliopsida;o__Poales;f__Poaceae	0.842845
ASV1231	k__Plantae;p__Magnoliophyta;c__Magnoliopsida;o__Rosales;f__Urticaceae;g__Boehmeria;s__Boehmeria_calophleba	0.745551
ASV1232	k__Plants;p__Magnoliophyta;c__Magnoliopsida;o__Ericales;f__Primulaceae;g__Rapanea;s__Rapanea seguinii	0.910877
ASV1233	k__Plants;p__Magnoliophyta	0.904286
ASV1234	Unassigned	0.596261
ASV1235	k__Plants;p__Magnoliophyta;c__Magnoliopsida;o__Rosales;f__Rosaceae;g__Rubus	0.979059
ASV1236	k__Plantae;p__Magnoliophyta;c__Magnoliopsida;o__Gentianales;f__Apocynaceae	0.704577
ASV1237	Unassigned	0.317584
ASV1238	Unassigned	0.820258
ASV1239	Unassigned	0.59032
ASV1240	k__Plantae;p__Magnoliophyta;c__Magnoliopsida;o__Gentianales;f__Apocynaceae;g__Utleria;s__Utleria_salicifolia	0.828969
ASV1241	k__Plants;p__Magnoliophyta;c__Magnoliopsida;o__Fabales;f__Fabaceae	0.852883
ASV1242	Unassigned	0.456954
ASV1243	k__Plants;p__Magnoliophyta;c__Magnoliopsida;o__Rosales;f__Urticaceae	0.934305
ASV1244	k__Plants;p__Magnoliophyta;c__Liliopsida;o__Poales;f__Poaceae	0.996405
ASV1245	k__Plants;p__Magnoliophyta;c__Liliopsida;o__Commelinales;f__Commelinaceae;g__Commelina	0.999846
ASV1246	Unassigned	0.512782
ASV1247	Unassigned	0.403823
ASV1248	Unassigned	0.662462
ASV1249	Unassigned	0.615959
ASV1250	k__Plants;p__Magnoliophyta	0.913208
ASV1251	k__Plants;p__Magnoliophyta;c__Liliopsida;o__Commelinales;f__Commelinaceae;g__Commelina	0.851921
ASV1252	k__Plantae;p__Magnoliophyta;c__Magnoliopsida;o__Gentianales;f__Apocynaceae;g__Heterostemma;s__Heterostemma_acuminatum	0.838378
ASV1253	Unassigned	0.623302
ASV1254	Unassigned	0.331662
ASV1255	k__Plantae;p__Magnoliophyta;c__Magnoliopsida;o__Rosales;f__Urticaceae;g__Boehmeria;s__Boehmeria_calophleba	0.78953
ASV1256	k__Plants;p__Magnoliophyta;c__Liliopsida;o__Commelinales;f__Commelinaceae;g__Commelina;s__Commelina diffusa	0.839913
ASV1257	Unassigned	0.431502
ASV1258	Unassigned	0.860742
ASV1259	Unassigned	0.430259
ASV1260	Unassigned	0.372254
ASV1261	Unassigned	0.874376
ASV1262	k__Plants;p__Magnoliophyta	0.820274
ASV1263	Unassigned	0.611222
ASV1264	Unassigned	0.308754
ASV1265	Unassigned	0.738204
ASV1266	k__Plants;p__Magnoliophyta;c__Magnoliopsida;o__Myrtales	0.979978
ASV1267	Unassigned	0.572492
ASV1268	Unassigned	0.417283
ASV1269	k__Plantae;p__Magnoliophyta;c__Magnoliopsida;o__Rosales;f__Urticaceae;g__Boehmeria;s__Boehmeria_calophleba	0.783174
ASV1270	k__Plants;p__Magnoliophyta;c__Magnoliopsida;o__Solanales;f__Solanaceae	0.999944
ASV1271	Unassigned	0.75959
ASV1272	Unassigned	0.343007
ASV1273	k__Plants;p__Magnoliophyta;c__Magnoliopsida;o__Rosales;f__Rhamnaceae;g__Ziziphus;s__Ziziphus mauritiana	0.997823
ASV1274	k__Plants;p__Magnoliophyta;c__Magnoliopsida;o__Apiales;f__Araliaceae;g__Aralia;s__Aralia thomsonii	0.717981
ASV1275	Unassigned	0.732861
ASV1276	k__Plants;p__Magnoliophyta;c__Magnoliopsida	0.846954
ASV1277	k__Plantae;p__Magnoliophyta;c__Magnoliopsida;o__Fabales;f__Fabaceae;g__Pachyrhizus;s__Pachyrhizus_ferrugineus	0.965851
ASV1278	k__Plants;p__Magnoliophyta;c__Magnoliopsida;o__Fabales;f__Fabaceae	0.8231
ASV1279	k__Plants;p__Magnoliophyta;c__Magnoliopsida;o__Solanales;f__Convolvulaceae;g__Merremia;s__Merremia tridentata	0.805407
ASV1280	Unassigned	0.901768
ASV1281	Unassigned	0.741873
ASV1282	k__Plants;p__Magnoliophyta;c__Liliopsida;o__Poales;f__Poaceae	0.95417
ASV1283	k__Plants;p__Magnoliophyta;c__Magnoliopsida;o__Gentianales;f__Apocynaceae;g__Pottsia;s__Pottsia sp. MR-2013	0.839863
ASV1284	Unassigned	0.514579
ASV1285	k__Plantae;p__Magnoliophyta;c__Magnoliopsida;o__Rosales;f__Urticaceae;g__Oreocnide;s__Oreocnide_frutescens	0.763831
ASV1286	Unassigned	0.606078
ASV1287	Unassigned	0.530797
ASV1288	Unassigned	0.670959
ASV1289	Unassigned	0.819766
ASV1290	Unassigned	0.529907
ASV1291	Unassigned	0.522298
ASV1292	k__Plantae;p__Magnoliophyta;c__Magnoliopsida;o__Fabales;f__Fabaceae;g__Pachyrhizus;s__Pachyrhizus_ferrugineus	0.947707
ASV1293	Unassigned	0.347113
ASV1294	Unassigned	0.557354
ASV1295	k__Plants;p__Magnoliophyta;c__Liliopsida;o__Poales;f__Poaceae	0.779425
ASV1296	k__Plants;p__Magnoliophyta;c__Magnoliopsida;o__Gentianales;f__Rubiaceae;g__Mussaenda;s__Mussaenda pubescens var.alba	0.998516
ASV1297	k__Plantae;p__Magnoliophyta;c__Magnoliopsida;o__Fabales;f__Fabaceae;g__Pachyrhizus;s__Pachyrhizus_ferrugineus	0.750931
ASV1298	k__Plants;p__Magnoliophyta;c__Magnoliopsida;o__Ranunculales;f__Menispermaceae;g__Cyclea;s__Cyclea polypetala	0.737067
ASV1299	k__Plantae;p__Magnoliophyta;c__Magnoliopsida;o__Rosales;f__Urticaceae;g__Boehmeria;s__Boehmeria_calophleba	0.874933
ASV1300	k__Plants;p__Magnoliophyta;c__Magnoliopsida	0.742364
ASV1301	k__Plants;p__Magnoliophyta;c__Magnoliopsida;o__Ericales;f__Primulaceae;g__Rapanea;s__Rapanea seguinii	0.998185
ASV1302	Unassigned	0.534541
ASV1303	Unassigned	0.475027
ASV1304	k__Plants;p__Magnoliophyta	0.977708
ASV1305	k__Plants;p__Magnoliophyta;c__Magnoliopsida;o__Apiales;f__Araliaceae	0.957163
ASV1306	Unassigned	0.6647
ASV1307	Unassigned	0.720731
ASV1308	k__Plants;p__Magnoliophyta;c__Magnoliopsida;o__Rosales	0.758899
ASV1309	k__Plants;p__Magnoliophyta	0.884418
ASV1310	Unassigned	0.667399
ASV1311	Unassigned	0.748554
ASV1312	Unassigned	0.895574
ASV1313	Unassigned	0.721462
ASV1314	Unassigned	0.87354
ASV1315	k__Plants;p__Magnoliophyta;c__Magnoliopsida	0.935116
ASV1316	Unassigned	0.759589
ASV1317	Unassigned	0.444085
ASV1318	Unassigned	0.440074
ASV1319	Unassigned	0.484824
ASV1320	k__Plants;p__Magnoliophyta;c__Liliopsida;o__Commelinales;f__Commelinaceae;g__Commelina;s__Commelina diffusa	0.978267
ASV1321	k__Plants;p__Magnoliophyta;c__Magnoliopsida;o__Fabales;f__Fabaceae;g__Spatholobus;s__Spatholobus sp. P MR-2013	0.73727
ASV1322	Unassigned	0.742606
ASV1323	Unassigned	0.558967
ASV1324	k__Plantae;p__Magnoliophyta;c__Liliopsida;o__Poales;f__Cyperaceae;g__Scleria;s__Scleria_Jorge193	0.834667
ASV1325	Unassigned	0.606145
ASV1326	Unassigned	0.733648
ASV1327	k__Plantae;p__Magnoliophyta;c__Magnoliopsida;o__Rosales;f__Urticaceae;g__Boehmeria;s__Boehmeria_calophleba	0.889998
ASV1328	k__Plants;p__Magnoliophyta;c__Magnoliopsida;o__Asterales;f__Asteraceae;g__Chromolaena;s__Chromolaena sp.	0.941052
ASV1329	k__Plantae;p__Magnoliophyta;c__Liliopsida;o__Poales;f__Cyperaceae;g__Scleria;s__Scleria_Jorge193	0.800714
ASV1330	k__Plants;p__Magnoliophyta;c__Liliopsida;o__Zingiberales;f__Zingiberaceae	0.973589
ASV1331	k__Plantae;p__Magnoliophyta;c__Magnoliopsida;o__Rosales;f__Urticaceae;g__Boehmeria;s__Boehmeria_calophleba	0.856986
ASV1332	k__Plantae;p__Magnoliophyta;c__Magnoliopsida;o__Gentianales;f__Apocynaceae;g__Utleria;s__Utleria_salicifolia	0.859941
ASV1333	k__Plantae;p__Magnoliophyta;c__Magnoliopsida;o__Fabales;f__Fabaceae;g__Pachyrhizus;s__Pachyrhizus_ferrugineus	0.844013
ASV1334	k__Plantae;p__Magnoliophyta;c__Magnoliopsida;o__Fabales;f__Fabaceae;g__Pachyrhizus;s__Pachyrhizus_ferrugineus	0.78847
ASV1335	k__Plants;p__Magnoliophyta;c__Magnoliopsida;o__Lamiales;f__Lamiaceae;g__Callicarpa;s__Callicarpa arborea	0.958683
ASV1336	k__Plants;p__Magnoliophyta;c__Liliopsida;o__Poales;f__Cyperaceae;g__Cyperus	0.705133
ASV1337	Unassigned	0.476481
ASV1338	k__Plants;p__Magnoliophyta;c__Magnoliopsida	0.785203
ASV1339	Unassigned	0.43106
ASV1340	k__Plants;p__Magnoliophyta;c__Magnoliopsida;o__Cucurbitales;f__Cucurbitaceae;g__Gynostemma	0.998563
ASV1341	k__Plantae;p__Magnoliophyta;c__Magnoliopsida;o__Fabales;f__Fabaceae;g__Pachyrhizus;s__Pachyrhizus_ferrugineus	0.979471
ASV1342	k__Plantae;p__Magnoliophyta;c__Magnoliopsida;o__Gentianales;f__Apocynaceae;g__Utleria;s__Utleria_salicifolia	0.787219
ASV1343	Unassigned	0.33781
ASV1344	k__Plants;p__Magnoliophyta;c__Liliopsida;o__Poales;f__Poaceae;g__Cyrtococcum;s__Cyrtococcum oxyphyllum	0.812651
ASV1345	Unassigned	0.395863
ASV1346	Unassigned	0.801265
ASV1347	k__Plants;p__Magnoliophyta	0.929732
ASV1348	k__Plants;p__Magnoliophyta;c__Magnoliopsida;o__Fabales;f__Fabaceae;g__Erythrina;s__Erythrina subumbrans	0.999897
ASV1349	k__Plants;p__Magnoliophyta;c__Liliopsida;o__Dioscoreales;f__Dioscoreaceae;g__Dioscorea;s__Dioscorea glabra	0.999447
ASV1350	k__Plants;p__Magnoliophyta;c__Magnoliopsida;o__Caryophyllales;f__Polygonaceae;g__Persicaria;s__Persicaria chinensis	0.976963
ASV1351	k__Plants;p__Magnoliophyta;c__Magnoliopsida;o__Laurales;f__Lauraceae;g__Actinodaphne;s__Actinodaphne nitida	0.999253
ASV1352	k__Plants;p__Magnoliophyta;c__Liliopsida;o__Commelinales;f__Commelinaceae;g__Commelina;s__Commelina diffusa	0.786191
ASV1353	k__Plantae;p__Magnoliophyta;c__Magnoliopsida;o__Rosales;f__Urticaceae;g__Boehmeria;s__Boehmeria_calophleba	0.734222
ASV1354	k__Plants;p__Magnoliophyta	0.844064
ASV1355	k__Plantae;p__Magnoliophyta;c__Magnoliopsida;o__Gentianales;f__Apocynaceae;g__Utleria;s__Utleria_salicifolia	0.768978
ASV1356	k__Plants;p__Magnoliophyta;c__Liliopsida;o__Commelinales;f__Commelinaceae;g__Commelina	0.969068
ASV1357	k__Plants;p__Magnoliophyta;c__Magnoliopsida;o__Fabales;f__Fabaceae	0.911662
ASV1358	Unassigned	0.509966
ASV1359	Unassigned	0.829634
ASV1360	k__Plants;p__Magnoliophyta;c__Magnoliopsida;o__Gentianales;f__Rubiaceae;g__Paederia;s__Paederia sp. MR-2013	0.998467
ASV1361	k__Plants;p__Magnoliophyta	0.977276
ASV1362	Unassigned	0.674111
ASV1363	Unassigned	0.567741
ASV1364	Unassigned	0.776906
ASV1365	k__Plantae;p__Magnoliophyta;c__Magnoliopsida;o__Rosales;f__Urticaceae;g__Boehmeria;s__Boehmeria_calophleba	0.736129
ASV1366	Unassigned	0.521523
ASV1367	k__Plants;p__Magnoliophyta	0.911964
ASV1368	k__Plants;p__Magnoliophyta;c__Magnoliopsida;o__Lamiales;f__Bignoniaceae	0.730452
ASV1369	k__Plants;p__Magnoliophyta;c__Magnoliopsida;o__Myrtales;f__Lythraceae;g__Lagerstroemia;s__Lagerstroemia speciosa	0.999986
ASV1370	k__Plantae;p__Magnoliophyta;c__Liliopsida;o__Poales;f__Poaceae;g__Sorghastrum;s__Sorghastrum_incompletum	0.810846
ASV1371	k__Plantae;p__Magnoliophyta;c__Magnoliopsida	0.980496
ASV1372	k__Plants;p__Magnoliophyta;c__Magnoliopsida	0.791434
ASV1373	k__Plants;p__Magnoliophyta;c__Magnoliopsida;o__Cucurbitales;f__Cucurbitaceae;g__Diplocyclos;s__Diplocyclos palmatus	0.934953
ASV1374	k__Plantae;p__Magnoliophyta;c__Magnoliopsida;o__Rosales;f__Urticaceae;g__Boehmeria;s__Boehmeria_calophleba	0.913925
ASV1375	Unassigned	0.651904
ASV1376	k__Plants;p__Magnoliophyta	0.91657
ASV1377	Unassigned	0.536634
ASV1378	Unassigned	0.730932
ASV1379	Unassigned	0.809091
ASV1380	Unassigned	0.863924
ASV1381	Unassigned	0.588105
ASV1382	k__Plants;p__Magnoliophyta	0.938675
ASV1383	Unassigned	0.516663
ASV1384	k__Plants;p__Magnoliophyta;c__Magnoliopsida;o__Ericales;f__Primulaceae;g__Rapanea;s__Rapanea seguinii	0.996502
ASV1385	k__Plants;p__Magnoliophyta;c__Liliopsida;o__Poales;f__Poaceae	0.828237
ASV1386	Unassigned	0.764438
ASV1387	Unassigned	0.518542
ASV1388	Unassigned	0.591892
ASV1389	k__Plants;p__Magnoliophyta	0.899239
ASV1390	k__Plants;p__Magnoliophyta;c__Magnoliopsida;o__Fabales;f__Fabaceae;g__Acacia	0.923031
ASV1391	k__Plantae;p__Magnoliophyta;c__Magnoliopsida;o__Rosales;f__Urticaceae;g__Oreocnide;s__Oreocnide_frutescens	0.962631
ASV1392	k__Plants;p__Magnoliophyta;c__Liliopsida;o__Commelinales;f__Commelinaceae;g__Commelina	0.793596
ASV1393	k__Plantae;p__Magnoliophyta;c__Magnoliopsida;o__Fabales;f__Fabaceae;g__Pachyrhizus;s__Pachyrhizus_ferrugineus	0.952002
ASV1394	Unassigned	0.3541
ASV1395	k__Plants;p__Magnoliophyta	0.80676
ASV1396	Unassigned	0.777458
ASV1397	k__Plants;p__Magnoliophyta	0.829171
ASV1398	Unassigned	0.557545
ASV1399	Unassigned	0.875841
ASV1400	k__Plants;p__Pteridophyta;c__Polypodiopsida;o__Polypodiales;f__Dryopteridaceae;g__Tectaria;s__Tectaria polymorpha	0.775027
ASV1401	k__Plants;p__Magnoliophyta	0.827289
ASV1402	Unassigned	0.841264
ASV1403	Unassigned	0.728654
ASV1404	Unassigned	0.576999
ASV1405	k__Plants;p__Magnoliophyta;c__Liliopsida	0.802737
ASV1406	k__Plants;p__Magnoliophyta;c__Liliopsida;o__Poales;f__Poaceae;g__Bambusa	0.864037
ASV1407	k__Plants;p__Magnoliophyta;c__Liliopsida;o__Poales;f__Poaceae;g__Sorghum;s__Sorghum nitidum	0.743422
ASV1408	Unassigned	0.677855
ASV1409	Unassigned	0.796119
ASV1410	Unassigned	0.686811
ASV1411	Unassigned	0.424435
ASV1412	Unassigned	0.311162
ASV1413	k__Plants;p__Magnoliophyta;c__Magnoliopsida	0.969604
ASV1414	k__Plants;p__Magnoliophyta;c__Magnoliopsida	0.959034
ASV1415	k__Plants;p__Magnoliophyta;c__Magnoliopsida;o__Fabales;f__Fabaceae;g__Acacia;s__Acacia pennata	0.733195
ASV1416	k__Plants;p__Magnoliophyta;c__Magnoliopsida	0.843373
ASV1417	k__Plantae;p__Magnoliophyta;c__Magnoliopsida;o__Rosales;f__Urticaceae;g__Boehmeria;s__Boehmeria_calophleba	0.86649
ASV1418	k__Plants;p__Magnoliophyta;c__Magnoliopsida	0.930456
ASV1419	k__Plants;p__Magnoliophyta;c__Liliopsida;o__Commelinales;f__Commelinaceae	0.999979
ASV1420	Unassigned	0.702417
ASV1421	k__Plants;p__Magnoliophyta;c__Liliopsida;o__Poales;f__Poaceae;g__Bambusa	0.777444
ASV1422	k__Plants;p__Magnoliophyta;c__Magnoliopsida;o__Rosales;f__Rosaceae;g__Rubus	0.90788
ASV1423	k__Plantae;p__Magnoliophyta;c__Liliopsida;o__Poales;f__Poaceae	0.716885
ASV1424	k__Plants;p__Magnoliophyta;c__Magnoliopsida;o__Malvales;f__Malvaceae;g__Abelmoschus;s__Abelmoschus manihot	0.987185
ASV1425	k__Plantae;p__Magnoliophyta;c__Magnoliopsida;o__Fabales;f__Fabaceae;g__Pachyrhizus;s__Pachyrhizus_ferrugineus	0.934827
ASV1426	k__Plants;p__Magnoliophyta;c__Liliopsida;o__Poales;f__Poaceae;g__Bambusa	0.798903
ASV1427	k__Plants;p__Magnoliophyta;c__Magnoliopsida;o__Laurales;f__Lauraceae;g__Actinodaphne;s__Actinodaphne nitida	0.998674
ASV1428	k__Plants;p__Magnoliophyta;c__Magnoliopsida;o__Malpighiales;f__Phyllanthaceae;g__Phyllanthus;s__Phyllanthus urinaria	0.847162
ASV1429	k__Plantae;p__Magnoliophyta;c__Magnoliopsida;o__Rosales;f__Urticaceae;g__Oreocnide;s__Oreocnide_frutescens	0.923205
ASV1430	k__Plants;p__Magnoliophyta;c__Liliopsida;o__Arecales;f__Arecaceae	0.964036
ASV1431	Unassigned	0.535377
ASV1432	k__Plants;p__Magnoliophyta;c__Magnoliopsida;o__Fabales;f__Fabaceae	0.910457
ASV1433	k__Plants;p__Magnoliophyta;c__Liliopsida;o__Poales;f__Poaceae	0.801126
ASV1434	Unassigned	0.557405
ASV1435	k__Plantae;p__Magnoliophyta;c__Magnoliopsida;o__Rosales;f__Urticaceae;g__Cypholophus;s__Cypholophus_friesianus	0.981189
ASV1436	Unassigned	0.387139
ASV1437	k__Plantae;p__Magnoliophyta	0.700296
ASV1438	k__Plants;p__Magnoliophyta;c__Magnoliopsida	0.748252
ASV1439	k__Plants;p__Pteridophyta;c__Polypodiopsida;o__Polypodiales;f__Dennstaedtiaceae;g__Pteridium	0.892414
ASV1440	k__Plantae;p__Magnoliophyta;c__Magnoliopsida;o__Gentianales;f__Apocynaceae;g__Utleria;s__Utleria_salicifolia	0.845348
ASV1441	Unassigned	0.790057
ASV1442	k__Plants;p__Pteridophyta;c__Polypodiopsida;o__Polypodiales;f__Dryopteridaceae;g__Tectaria;s__Tectaria herpetocaulos	0.828023
ASV1443	k__Plantae;p__Magnoliophyta;c__Magnoliopsida;o__Rosales;f__Urticaceae;g__Boehmeria;s__Boehmeria_calophleba	0.897556
ASV1444	k__Plants;p__Magnoliophyta	0.959288
ASV1445	Unassigned	0.697201
ASV1446	Unassigned	0.80899
ASV1447	Unassigned	0.509029
ASV1448	Unassigned	0.370652
ASV1449	k__Plants;p__Magnoliophyta;c__Liliopsida;o__Poales;f__Cyperaceae;g__Scleria;s__Scleria brownii	0.945844
ASV1450	Unassigned	0.460524
ASV1451	k__Plants;p__Pinophyta;c__Pinopsida;o__Pinales;f__Pinaceae;g__Pinus;s__Pinus banksiana	0.814726
ASV1452	k__Plants;p__Magnoliophyta	0.892787
ASV1453	k__Plants;p__Magnoliophyta;c__Magnoliopsida;o__Ericales;f__Primulaceae;g__Rapanea;s__Rapanea seguinii	0.999292
ASV1454	k__Plants;p__Pinophyta;c__Pinopsida;o__Pinales;f__Pinaceae;g__Pinus;s__Pinus banksiana	0.99383
ASV1455	k__Plants;p__Magnoliophyta;c__Magnoliopsida	0.945388
ASV1456	Unassigned	0.412169
ASV1457	k__Plantae;p__Magnoliophyta;c__Magnoliopsida;o__Rosales;f__Urticaceae;g__Boehmeria;s__Boehmeria_calophleba	0.815272
ASV1458	k__Plants;p__Magnoliophyta	0.818717
ASV1459	Unassigned	0.598519
ASV1460	k__Plants;p__Magnoliophyta;c__Magnoliopsida;o__Malpighiales;f__Euphorbiaceae;g__Mallotus;s__Mallotus philippinensis	0.95944
ASV1461	Unassigned	0.753704
ASV1462	Unassigned	0.547852
ASV1463	k__Plants;p__Magnoliophyta;c__Magnoliopsida;o__Myrtales;f__Lythraceae;g__Lagerstroemia;s__Lagerstroemia speciosa	0.999978
ASV1464	k__Plantae;p__Magnoliophyta;c__Magnoliopsida;o__Gentianales;f__Apocynaceae;g__Utleria;s__Utleria_salicifolia	0.772929
ASV1465	Unassigned	0.736968
ASV1466	k__Plants;p__Magnoliophyta;c__Magnoliopsida;o__Ericales;f__Primulaceae;g__Rapanea;s__Rapanea seguinii	0.993404
ASV1467	k__Plantae;p__Magnoliophyta;c__Magnoliopsida;o__Gentianales;f__Apocynaceae;g__Utleria;s__Utleria_salicifolia	0.863781
ASV1468	Unassigned	0.498829
ASV1469	k__Plants;p__Magnoliophyta;c__Magnoliopsida	0.979798
ASV1470	k__Plants;p__Magnoliophyta;c__Magnoliopsida;o__Ericales;f__Primulaceae;g__Rapanea;s__Rapanea seguinii	0.998471
ASV1471	k__Plantae;p__Magnoliophyta;c__Liliopsida;o__Poales;f__Poaceae	0.776129
ASV1472	k__Plants;p__Magnoliophyta;c__Liliopsida;o__Commelinales;f__Commelinaceae;g__Commelina;s__Commelina diffusa	0.99998
ASV1473	Unassigned	0.781245
ASV1474	Unassigned	0.739682
ASV1475	k__Plants;p__Magnoliophyta;c__Magnoliopsida;o__Myrtales;f__Lythraceae;g__Lagerstroemia;s__Lagerstroemia speciosa	0.7789
ASV1476	k__Plants;p__Magnoliophyta;c__Liliopsida;o__Commelinales;f__Commelinaceae;g__Commelina;s__Commelina diffusa	0.753984
ASV1477	k__Plants;p__Magnoliophyta;c__Magnoliopsida;o__Fabales;f__Fabaceae	0.947611
ASV1478	k__Plants;p__Magnoliophyta;c__Liliopsida;o__Commelinales;f__Commelinaceae;g__Commelina	0.744814
ASV1479	k__Plants;p__Magnoliophyta;c__Magnoliopsida;o__Lamiales;f__Lamiaceae;g__Clerodendrum;s__Clerodendrum colebrookianum	0.99478
ASV1480	k__Plants;p__Magnoliophyta;c__Liliopsida;o__Commelinales;f__Commelinaceae;g__Commelina	0.919664
ASV1481	k__Plants;p__Magnoliophyta;c__Magnoliopsida;o__Rosales;f__Moraceae;g__Artocarpus;s__Artocarpus tonkinensis	0.725108
ASV1482	Unassigned	0.367572
ASV1483	k__Plants;p__Pteridophyta;c__Polypodiopsida;o__Polypodiales;f__Dryopteridaceae;g__Tectaria;s__Tectaria herpetocaulos	0.857056
ASV1484	k__Plants;p__Magnoliophyta;c__Liliopsida;o__Zingiberales;f__Musaceae;g__Musa;s__Musa aurantiaca	0.872119
ASV1485	k__Plants;p__Magnoliophyta	0.956593
ASV1486	k__Plantae;p__Magnoliophyta;c__Magnoliopsida;o__Rosales;f__Urticaceae;g__Boehmeria;s__Boehmeria_calophleba	0.825375
ASV1487	Unassigned	0.525697
ASV1488	Unassigned	0.412122
ASV1489	Unassigned	0.500689
ASV1490	k__Plants;p__Magnoliophyta;c__Liliopsida;o__Zingiberales;f__Musaceae;g__Musa;s__Musa aurantiaca	0.815446
ASV1491	k__Plants;p__Magnoliophyta	0.909048
ASV1492	Unassigned	0.878948
ASV1493	Unassigned	0.449264
ASV1494	k__Plants;p__Magnoliophyta;c__Liliopsida	0.994351
ASV1495	k__Plantae;p__Magnoliophyta;c__Magnoliopsida;o__Gentianales;f__Apocynaceae;g__Utleria;s__Utleria_salicifolia	0.796738
ASV1496	Unassigned	0.902718
ASV1497	k__Plants;p__Magnoliophyta;c__Magnoliopsida;o__Fabales;f__Fabaceae	0.963473
ASV1498	Unassigned	0.68382
ASV1499	Unassigned	0.434275
ASV1500	k__Plants;p__Magnoliophyta;c__Magnoliopsida;o__Fabales;f__Fabaceae	0.958289
ASV1501	Unassigned	0.893205
ASV1502	k__Plants;p__Magnoliophyta;c__Magnoliopsida	0.7637
ASV1503	k__Plants;p__Magnoliophyta;c__Liliopsida;o__Commelinales;f__Commelinaceae;g__Commelina	0.995872
ASV1504	Unassigned	0.339576
ASV1505	k__Plants;p__Magnoliophyta;c__Magnoliopsida	0.929949
ASV1506	Unassigned	0.577863
ASV1507	k__Plantae;p__Magnoliophyta;c__Magnoliopsida;o__Fabales;f__Fabaceae;g__Pachyrhizus;s__Pachyrhizus_ferrugineus	0.923114
ASV1508	k__Plants;p__Magnoliophyta;c__Magnoliopsida;o__Cucurbitales;f__Cucurbitaceae;g__Benincasa;s__Benincasa hispida	0.743824
ASV1509	Unassigned	0.852154
ASV1510	Unassigned	0.586398
ASV1511	Unassigned	0.806274
ASV1512	Unassigned	0.603
ASV1513	k__Plantae;p__Magnoliophyta;c__Liliopsida;o__Poales;f__Poaceae;g__Cenchrus;s__Cenchrus_longisetus	0.718865
ASV1514	k__Plants;p__Magnoliophyta	0.891574
ASV1515	k__Plants;p__Magnoliophyta;c__Magnoliopsida;o__Asterales;f__Asteraceae;g__Vernonia;s__Vernonia parishii	0.874129
ASV1516	k__Plantae;p__Magnoliophyta;c__Magnoliopsida;o__Rosales;f__Urticaceae;g__Boehmeria;s__Boehmeria_calophleba	0.873367
ASV1517	Unassigned	0.655052
ASV1518	Unassigned	0.49492
ASV1519	Unassigned	0.67039
ASV1520	Unassigned	0.359626
ASV1521	k__Plantae;p__Magnoliophyta;c__Magnoliopsida;o__Rosales;f__Urticaceae;g__Cypholophus;s__Cypholophus_friesianus	0.821601
ASV1522	Unassigned	0.445506
ASV1523	k__Plants;p__Magnoliophyta;c__Magnoliopsida;o__Fabales;f__Fabaceae	0.734303
ASV1524	k__Plants;p__Magnoliophyta;c__Liliopsida;o__Poales;f__Poaceae	0.914181
ASV1525	k__Plantae;p__Magnoliophyta;c__Magnoliopsida;o__Gentianales;f__Apocynaceae;g__Utleria;s__Utleria_salicifolia	0.829688
ASV1526	Unassigned	0.395881
ASV1527	k__Plantae;p__Magnoliophyta;c__Magnoliopsida;o__Rosales;f__Urticaceae;g__Boehmeria;s__Boehmeria_calophleba	0.761656
ASV1528	Unassigned	0.584348
ASV1529	k__Plants;p__Magnoliophyta;c__Liliopsida;o__Poales;f__Poaceae	0.932935
ASV1530	Unassigned	0.338338
ASV1531	Unassigned	0.414473
ASV1532	Unassigned	0.781156
ASV1533	k__Plantae;p__Magnoliophyta;c__Magnoliopsida;o__Gentianales;f__Apocynaceae	0.764803
ASV1534	Unassigned	0.494732
ASV1535	Unassigned	0.617832
ASV1536	k__Plants;p__Magnoliophyta	0.845907
ASV1537	Unassigned	0.717661
ASV1538	Unassigned	0.745943
ASV1539	k__Plants;p__Magnoliophyta	0.86043
ASV1540	k__Plants;p__Magnoliophyta;c__Magnoliopsida;o__Sapindales;f__Meliaceae;g__Dysoxylum;s__Dysoxylum excelsum	0.986684
ASV1541	Unassigned	0.503916
ASV1542	Unassigned	0.412262
ASV1543	Unassigned	0.34731
ASV1544	k__Plants;p__Magnoliophyta;c__Liliopsida	0.914423
ASV1545	k__Plants;p__Magnoliophyta;c__Magnoliopsida	0.701826
ASV1546	k__Plants;p__Magnoliophyta;c__Liliopsida;o__Poales;f__Poaceae	0.859416
ASV1547	Unassigned	0.44722
ASV1548	k__Plantae;p__Magnoliophyta;c__Liliopsida;o__Poales;f__Poaceae;g__Sorghastrum;s__Sorghastrum_incompletum	0.86017
ASV1549	k__Plants;p__Magnoliophyta;c__Magnoliopsida;o__Lamiales;f__Bignoniaceae	0.908254
ASV1550	k__Plants;p__Magnoliophyta;c__Magnoliopsida;o__Gentianales;f__Rubiaceae;g__Uncaria	0.997911
ASV1551	k__Plantae;p__Magnoliophyta;c__Magnoliopsida	0.700954
ASV1552	Unassigned	0.658793
ASV1553	Unassigned	0.309906
ASV1554	k__Plants;p__Magnoliophyta	0.710672
ASV1555	Unassigned	0.477788
ASV1556	Unassigned	0.369206
ASV1557	k__Plants;p__Magnoliophyta;c__Magnoliopsida;o__Gentianales;f__Apocynaceae;g__Cryptolepis;s__Cryptolepis buchananii	0.754861
ASV1558	Unassigned	0.582053
ASV1559	Unassigned	0.559522
ASV1560	Unassigned	0.719981
ASV1561	Unassigned	0.469418
ASV1562	k__Plants;p__Magnoliophyta;c__Liliopsida;o__Poales;f__Poaceae	0.743926
ASV1563	k__Plants;p__Magnoliophyta;c__Magnoliopsida	0.817178
ASV1564	k__Plants;p__Magnoliophyta	0.848473
ASV1565	k__Plants;p__Magnoliophyta	0.858646
ASV1566	k__Plantae;p__Magnoliophyta;c__Liliopsida;o__Pandanales;f__Pandanaceae;g__Pandanus;s__Pandanus_angiensis	0.991464
ASV1567	k__Plantae;p__Magnoliophyta;c__Magnoliopsida;o__Fabales;f__Fabaceae;g__Pachyrhizus;s__Pachyrhizus_ferrugineus	0.949928
ASV1568	k__Plantae;p__Magnoliophyta;c__Magnoliopsida;o__Rosales;f__Urticaceae;g__Oreocnide;s__Oreocnide_frutescens	0.97202
ASV1569	k__Plantae;p__Magnoliophyta;c__Magnoliopsida;o__Rosales;f__Urticaceae;g__Boehmeria;s__Boehmeria_calophleba	0.753985
ASV1570	Unassigned	0.710183
ASV1571	Unassigned	0.530819
ASV1572	Unassigned	0.357806
ASV1573	k__Plants;p__Magnoliophyta;c__Liliopsida;o__Commelinales;f__Commelinaceae;g__Commelina;s__Commelina diffusa	0.864259
ASV1574	Unassigned	0.768905
ASV1575	k__Plantae;p__Magnoliophyta;c__Liliopsida;o__Poales;f__Cyperaceae;g__Scleria;s__Scleria_Jorge193	0.85327
ASV1576	Unassigned	0.758498
ASV1577	k__Plantae;p__Magnoliophyta;c__Magnoliopsida;o__Fabales;f__Fabaceae;g__Pachyrhizus;s__Pachyrhizus_ferrugineus	0.952648
ASV1578	Unassigned	0.869212
ASV1579	Unassigned	0.493493
ASV1580	k__Plants;p__Magnoliophyta;c__Magnoliopsida	0.744287
ASV1581	k__Plants;p__Magnoliophyta;c__Liliopsida;o__Zingiberales;f__Zingiberaceae	0.708578
ASV1582	k__Plants;p__Magnoliophyta	0.816146
ASV1583	Unassigned	0.480821
ASV1584	Unassigned	0.675853
ASV1585	k__Plantae;p__Magnoliophyta;c__Magnoliopsida;o__Dilleniales;f__Dilleniaceae;g__Dillenia;s__Dillenia_pentagyna	0.999644
ASV1586	k__Plants;p__Magnoliophyta	0.847846
ASV1587	Unassigned	0.383698
ASV1588	k__Plants;p__Magnoliophyta;c__Liliopsida;o__Zingiberales;f__Musaceae;g__Musa;s__Musa aurantiaca	0.74051
ASV1589	k__Plants;p__Magnoliophyta	0.805798
ASV1590	Unassigned	0.489449
ASV1591	Unassigned	0.378069
ASV1592	k__Plantae;p__Magnoliophyta;c__Magnoliopsida;o__Gentianales;f__Apocynaceae;g__Utleria;s__Utleria_salicifolia	0.880212
ASV1593	k__Plants;p__Magnoliophyta;c__Liliopsida;o__Poales;f__Cyperaceae;g__Cyperus;s__Cyperus diffusus	0.733505
ASV1594	Unassigned	0.538935
ASV1595	k__Plants;p__Magnoliophyta;c__Magnoliopsida;o__Malpighiales;f__Clusiaceae;g__Garcinia;s__Garcinia indica	0.935959
ASV1596	k__Plants;p__Magnoliophyta;c__Magnoliopsida;o__Malpighiales;f__Euphorbiaceae;g__Mallotus;s__Mallotus philippinensis	0.95999
ASV1597	k__Plants;p__Magnoliophyta	0.793963
ASV1598	Unassigned	0.638513
ASV1599	Unassigned	0.892183
ASV1600	k__Plants;p__Magnoliophyta;c__Liliopsida	0.763695
ASV1601	k__Plants;p__Magnoliophyta	0.896524
ASV1602	Unassigned	0.933526
ASV1603	k__Plants;p__Magnoliophyta;c__Liliopsida;o__Poales;f__Poaceae;g__Bambusa	0.830023
ASV1604	Unassigned	0.460952
ASV1605	Unassigned	0.553767
ASV1606	k__Plants;p__Magnoliophyta	0.881112
ASV1607	Unassigned	0.807766
ASV1608	Unassigned	0.637653
ASV1609	k__Plants;p__Magnoliophyta;c__Liliopsida;o__Dioscoreales;f__Dioscoreaceae;g__Dioscorea;s__Dioscorea glabra	0.998491
ASV1610	Unassigned	0.327121
ASV1611	Unassigned	0.329876
ASV1612	k__Plants;p__Magnoliophyta;c__Magnoliopsida;o__Rosales;f__Moraceae;g__Ficus;s__Ficus wassa	0.706335
ASV1613	Unassigned	0.545201
ASV1614	k__Plants;p__Magnoliophyta	0.915622
ASV1615	Unassigned	0.614918
ASV1616	k__Plants;p__Magnoliophyta;c__Liliopsida	0.787864
ASV1617	k__Plantae;p__Magnoliophyta;c__Magnoliopsida;o__Gentianales;f__Apocynaceae;g__Utleria;s__Utleria_salicifolia	0.784092
ASV1618	Unassigned	0.582019
ASV1619	Unassigned	0.510345
ASV1620	k__Plants;p__Magnoliophyta	0.898326
ASV1621	Unassigned	0.352031
ASV1622	Unassigned	0.871747
ASV1623	k__Plants;p__Magnoliophyta	0.886917
ASV1624	Unassigned	0.80507
ASV1625	k__Plantae;p__Magnoliophyta;c__Magnoliopsida;o__Rosales;f__Urticaceae;g__Boehmeria;s__Boehmeria_calophleba	0.700322
ASV1626	Unassigned	0.717413
ASV1627	Unassigned	0.672908
ASV1628	Unassigned	0.499372
ASV1629	k__Plants;p__Magnoliophyta;c__Magnoliopsida;o__Fabales;f__Fabaceae;g__Bauhinia;s__Bauhinia acuminata	0.738819
ASV1630	k__Plantae;p__Magnoliophyta;c__Magnoliopsida;o__Fagales;f__Fagaceae;g__Lithocarpus;s__Lithocarpus_celebicus	0.98469
ASV1631	Unassigned	0.591737
ASV1632	Unassigned	0.366825
ASV1633	Unassigned	0.491421
ASV1634	Unassigned	0.722266
ASV1635	k__Plants;p__Magnoliophyta;c__Liliopsida;o__Poales;f__Poaceae	0.929255
ASV1636	k__Plants;p__Magnoliophyta;c__Magnoliopsida	0.717382
ASV1637	k__Plants;p__Magnoliophyta	0.873287
ASV1638	Unassigned	0.498096
ASV1639	k__Plantae;p__Magnoliophyta;c__Magnoliopsida;o__Fabales;f__Fabaceae;g__Pachyrhizus;s__Pachyrhizus_ferrugineus	0.959364
ASV1640	k__Plants;p__Magnoliophyta;c__Magnoliopsida	0.81161
ASV1641	Unassigned	0.395121
ASV1642	k__Plantae;p__Magnoliophyta;c__Liliopsida;o__Poales;f__Cyperaceae;g__Scleria;s__Scleria_Jorge193	0.794785
ASV1643	k__Plants;p__Magnoliophyta;c__Magnoliopsida	0.985738
ASV1644	k__Plants;p__Magnoliophyta;c__Liliopsida;o__Zingiberales;f__Musaceae;g__Musa	0.978207
ASV1645	Unassigned	0.566142
ASV1646	Unassigned	0.859158
ASV1647	k__Plants;p__Magnoliophyta;c__Liliopsida	0.771034
ASV1648	Unassigned	0.471646
ASV1649	k__Plants;p__Magnoliophyta	0.940554
ASV1650	k__Plants;p__Magnoliophyta;c__Liliopsida	0.708778
ASV1651	Unassigned	0.368095
ASV1652	k__Plantae;p__Magnoliophyta;c__Magnoliopsida;o__Rosales;f__Urticaceae;g__Boehmeria;s__Boehmeria_calophleba	0.94003
ASV1653	Unassigned	0.616581
ASV1654	Unassigned	0.506897
ASV1655	Unassigned	0.73691
ASV1656	Unassigned	0.729471
ASV1657	Unassigned	0.354363
ASV1658	k__Plantae;p__Magnoliophyta;c__Magnoliopsida;o__Fabales;f__Fabaceae;g__Pachyrhizus;s__Pachyrhizus_ferrugineus	0.872549
ASV1659	k__Plantae;p__Magnoliophyta;c__Magnoliopsida;o__Rosales;f__Urticaceae;g__Boehmeria;s__Boehmeria_calophleba	0.73858
ASV1660	k__Plants;p__Magnoliophyta;c__Liliopsida;o__Commelinales;f__Commelinaceae	0.9901
ASV1661	Unassigned	0.402692
ASV1662	k__Plantae;p__Magnoliophyta;c__Magnoliopsida;o__Rosales;f__Urticaceae;g__Cypholophus;s__Cypholophus_friesianus	0.928568
ASV1663	Unassigned	0.844439
ASV1664	Unassigned	0.483199
ASV1665	Unassigned	0.666272
ASV1666	k__Plantae;p__Magnoliophyta;c__Magnoliopsida;o__Rosales;f__Urticaceae;g__Boehmeria;s__Boehmeria_calophleba	0.817103
ASV1667	Unassigned	0.455463
ASV1668	Unassigned	0.549055
ASV1669	k__Plants;p__Magnoliophyta;c__Magnoliopsida;o__Rosales;f__Moraceae;g__Ficus;s__Ficus wassa	0.928745
ASV1670	Unassigned	0.336339
ASV1671	k__Plants;p__Magnoliophyta;c__Magnoliopsida	0.903327
ASV1672	k__Plantae;p__Magnoliophyta;c__Magnoliopsida;o__Rosales;f__Urticaceae;g__Boehmeria;s__Boehmeria_calophleba	0.955338
ASV1673	Unassigned	0.758006
ASV1674	Unassigned	0.436821
ASV1675	Unassigned	0.654551
ASV1676	k__Plants;p__Magnoliophyta;c__Magnoliopsida;o__Gentianales;f__Apocynaceae;g__Pottsia;s__Pottsia sp. MR-2013	0.851071
ASV1677	k__Plants;p__Magnoliophyta;c__Liliopsida	0.711194
ASV1678	k__Plants;p__Magnoliophyta	0.948331
ASV1679	k__Plants;p__Magnoliophyta;c__Liliopsida;o__Zingiberales;f__Zingiberaceae	0.913517
ASV1680	Unassigned	0.44065
ASV1681	k__Plants;p__Magnoliophyta;c__Magnoliopsida	0.991937
ASV1682	k__Plants;p__Magnoliophyta;c__Magnoliopsida;o__Fabales;f__Fabaceae	0.864629
ASV1683	k__Plantae;p__Magnoliophyta;c__Magnoliopsida;o__Fabales;f__Fabaceae;g__Pachyrhizus;s__Pachyrhizus_ferrugineus	0.723187
ASV1684	k__Plants;p__Magnoliophyta;c__Magnoliopsida;o__Fabales;f__Fabaceae	0.816373
ASV1685	Unassigned	0.356728
ASV1686	Unassigned	0.453115
ASV1687	k__Plantae;p__Magnoliophyta;c__Magnoliopsida;o__Rosales;f__Urticaceae;g__Boehmeria;s__Boehmeria_calophleba	0.789197
ASV1688	Unassigned	0.643251
ASV1689	Unassigned	0.453677
ASV1690	k__Plants;p__Magnoliophyta;c__Magnoliopsida;o__Gentianales;f__Rubiaceae;g__Paederia;s__Paederia sp. MR-2013	0.989763
ASV1691	Unassigned	0.478888
ASV1692	k__Plants;p__Magnoliophyta;c__Liliopsida;o__Poales;f__Poaceae	0.795934
ASV1693	Unassigned	0.859884
ASV1694	Unassigned	0.67207
ASV1695	k__Plants;p__Magnoliophyta;c__Magnoliopsida;o__Rosales;f__Moraceae	0.7831
ASV1696	Unassigned	0.740485
ASV1697	k__Plants;p__Magnoliophyta;c__Magnoliopsida	0.709532
ASV1698	k__Plants;p__Magnoliophyta;c__Magnoliopsida;o__Magnoliales	0.933313
ASV1699	Unassigned	0.814177
ASV1700	Unassigned	0.893537
ASV1701	k__Plantae;p__Magnoliophyta;c__Magnoliopsida;o__Fabales;f__Fabaceae;g__Pachyrhizus;s__Pachyrhizus_ferrugineus	0.909485
ASV1702	k__Plants;p__Magnoliophyta;c__Liliopsida;o__Zingiberales;f__Musaceae;g__Musa	0.710808
ASV1703	k__Plantae;p__Magnoliophyta;c__Magnoliopsida;o__Rosales;f__Urticaceae;g__Oreocnide;s__Oreocnide_frutescens	0.95968
ASV1704	k__Plants;p__Magnoliophyta;c__Magnoliopsida	0.840909
ASV1705	k__Plants;p__Magnoliophyta;c__Magnoliopsida;o__Sapindales;f__Meliaceae;g__Toona;s__Toona ciliata	0.985877
ASV1706	k__Plants;p__Magnoliophyta	0.957706
ASV1707	k__Plantae;p__Magnoliophyta;c__Magnoliopsida;o__Dilleniales;f__Dilleniaceae;g__Dillenia;s__Dillenia_pentagyna	0.999891
ASV1708	k__Plants;p__Magnoliophyta	0.883189
ASV1709	Unassigned	0.56602
ASV1710	k__Plants;p__Magnoliophyta;c__Magnoliopsida;o__Fabales;f__Fabaceae;g__Calliandra;s__Calliandra houstoniana	0.789657
ASV1711	k__Plants;p__Magnoliophyta	0.875701
ASV1712	k__Plants;p__Magnoliophyta;c__Liliopsida;o__Zingiberales;f__Zingiberaceae;g__Zingiber;s__Zingiber spectabile	0.7996
ASV1713	k__Plants;p__Magnoliophyta;c__Magnoliopsida;o__Gentianales;f__Rubiaceae	0.957801
ASV1714	k__Plants;p__Magnoliophyta;c__Magnoliopsida;o__Rosales;f__Urticaceae;g__Dendrocnide;s__Dendrocnide urentissima	0.705506
ASV1715	k__Plants;p__Magnoliophyta;c__Liliopsida;o__Arecales;f__Arecaceae	0.838775
ASV1716	Unassigned	0.599811
ASV1717	Unassigned	0.746967
ASV1718	k__Plants;p__Magnoliophyta	0.782229
ASV1719	k__Plantae;p__Magnoliophyta;c__Magnoliopsida;o__Rosales;f__Urticaceae;g__Boehmeria;s__Boehmeria_calophleba	0.747264
ASV1720	Unassigned	0.676815
ASV1721	Unassigned	0.638879
ASV1722	k__Plants;p__Magnoliophyta	0.780281
ASV1723	k__Plants;p__Magnoliophyta	0.962422
ASV1724	Unassigned	0.727035
ASV1725	Unassigned	0.748277
ASV1726	Unassigned	0.720585
ASV1727	Unassigned	0.473349
ASV1728	Unassigned	0.461741
ASV1729	Unassigned	0.695443
ASV1730	Unassigned	0.557871
ASV1731	k__Plantae;p__Magnoliophyta;c__Magnoliopsida;o__Rosales;f__Urticaceae;g__Boehmeria;s__Boehmeria_calophleba	0.725397
ASV1732	Unassigned	0.387649
ASV1733	Unassigned	0.583931
ASV1734	Unassigned	0.511697
ASV1735	Unassigned	0.495501
ASV1736	Unassigned	0.476359
ASV1737	k__Plantae;p__Magnoliophyta;c__Magnoliopsida;o__Rosales;f__Urticaceae;g__Boehmeria;s__Boehmeria_calophleba	0.734586
ASV1738	Unassigned	0.908363
ASV1739	Unassigned	0.827919
ASV1740	Unassigned	0.498144
ASV1741	Unassigned	0.432839
ASV1742	k__Plantae;p__Magnoliophyta	0.716594
ASV1743	Unassigned	0.36794
ASV1744	Unassigned	0.56386
ASV1745	Unassigned	0.672839
ASV1746	Unassigned	0.559868
ASV1747	Unassigned	0.750059
ASV1748	Unassigned	0.747184
ASV1749	Unassigned	0.653574
ASV1750	Unassigned	0.755161
ASV1751	Unassigned	0.503608
ASV1752	Unassigned	0.735956
ASV1753	Unassigned	0.532794
ASV1754	Unassigned	0.677935
ASV1755	Unassigned	0.666766
ASV1756	Unassigned	0.376993
ASV1757	k__Plants;p__Magnoliophyta;c__Liliopsida	0.900841
ASV1758	k__Plants;p__Magnoliophyta	0.723152
ASV1759	k__Plants;p__Magnoliophyta;c__Magnoliopsida;o__Vitales;f__Vitaceae;g__Cissus;s__Cissus repens	0.851201
ASV1760	k__Plants;p__Magnoliophyta;c__Magnoliopsida;o__Myrtales;f__Lythraceae;g__Lagerstroemia;s__Lagerstroemia speciosa	0.839683
ASV1761	k__Plants;p__Magnoliophyta;c__Magnoliopsida	0.719292
ASV1762	Unassigned	0.602365
ASV1763	k__Plantae;p__Magnoliophyta;c__Magnoliopsida;o__Rosales;f__Urticaceae;g__Boehmeria;s__Boehmeria_calophleba	0.854767
ASV1764	k__Plants;p__Magnoliophyta;c__Magnoliopsida	0.900505
ASV1765	k__Plantae;p__Magnoliophyta;c__Magnoliopsida;o__Rosales;f__Urticaceae;g__Boehmeria;s__Boehmeria_calophleba	0.752496
ASV1766	Unassigned	0.563416
ASV1767	Unassigned	0.715407
ASV1768	k__Plants;p__Magnoliophyta;c__Liliopsida;o__Commelinales;f__Commelinaceae;g__Commelina	0.836947
ASV1769	k__Plants;p__Pteridophyta;c__Polypodiopsida;o__Polypodiales	0.999085
ASV1770	Unassigned	0.622518
ASV1771	k__Plants;p__Magnoliophyta;c__Magnoliopsida	0.877549
ASV1772	k__Plants;p__Magnoliophyta;c__Liliopsida;o__Poales;f__Cyperaceae;g__Scleria;s__Scleria brownii	0.816275
ASV1773	Unassigned	0.497926
ASV1774	k__Plants;p__Magnoliophyta	0.86115
ASV1775	Unassigned	0.618119
ASV1776	Unassigned	0.617746
ASV1777	k__Plantae;p__Magnoliophyta;c__Magnoliopsida;o__Rosales;f__Urticaceae;g__Boehmeria;s__Boehmeria_calophleba	0.802417
ASV1778	k__Plants;p__Magnoliophyta	0.925507
ASV1779	Unassigned	0.63744
ASV1780	k__Plantae;p__Magnoliophyta;c__Magnoliopsida;o__Rosales;f__Urticaceae;g__Boehmeria;s__Boehmeria_calophleba	0.740581
ASV1781	Unassigned	0.488627
ASV1782	Unassigned	0.772428
ASV1783	Unassigned	0.352944
ASV1784	Unassigned	0.606033
ASV1785	k__Plants;p__Magnoliophyta;c__Liliopsida	0.79233
ASV1786	Unassigned	0.778503
ASV1787	k__Plantae;p__Magnoliophyta;c__Magnoliopsida;o__Rosales;f__Urticaceae;g__Boehmeria;s__Boehmeria_calophleba	0.829618
ASV1788	Unassigned	0.501721
ASV1789	k__Plants;p__Magnoliophyta	0.922368
ASV1790	Unassigned	0.864376
ASV1791	Unassigned	0.353359
ASV1792	k__Plantae;p__Magnoliophyta;c__Magnoliopsida;o__Rosales;f__Urticaceae;g__Boehmeria;s__Boehmeria_calophleba	0.78522
ASV1793	Unassigned	0.789901
ASV1794	Unassigned	0.833019
ASV1795	Unassigned	0.331095
ASV1796	Unassigned	0.658717
ASV1797	Unassigned	0.765753
ASV1798	Unassigned	0.396789
ASV1799	k__Plants;p__Magnoliophyta	0.935013
ASV1800	Unassigned	0.385876
ASV1801	Unassigned	0.645105
ASV1802	Unassigned	0.84564
ASV1803	k__Plants;p__Magnoliophyta	0.970088
ASV1804	Unassigned	0.85889
ASV1805	Unassigned	0.631633
ASV1806	Unassigned	0.587048
ASV1807	Unassigned	0.858776
ASV1808	Unassigned	0.796788
ASV1809	Unassigned	0.782726
ASV1810	Unassigned	0.4634
ASV1811	Unassigned	0.542099
ASV1812	Unassigned	0.338577
ASV1813	Unassigned	0.892187
ASV1814	Unassigned	0.570332
ASV1815	Unassigned	0.327256
ASV1816	k__Plants;p__Magnoliophyta	0.81189
ASV1817	k__Plants;p__Magnoliophyta	0.931998
ASV1818	Unassigned	0.770883
ASV1819	Unassigned	0.544815
ASV1820	k__Plants;p__Magnoliophyta;c__Magnoliopsida	0.717945
ASV1821	Unassigned	0.420491
ASV1822	Unassigned	0.465915
ASV1823	Unassigned	0.535138
ASV1824	Unassigned	0.738708
ASV1825	Unassigned	0.566175
ASV1826	k__Plants;p__Magnoliophyta	0.924685
ASV1827	k__Plants;p__Magnoliophyta;c__Liliopsida;o__Zingiberales	0.96664
ASV1828	k__Plantae;p__Magnoliophyta;c__Magnoliopsida;o__Rosales;f__Urticaceae;g__Boehmeria;s__Boehmeria_calophleba	0.896394
ASV1829	Unassigned	0.337535
ASV1830	k__Plants;p__Magnoliophyta	0.969597
ASV1831	Unassigned	0.628609
ASV1832	Unassigned	0.846358
ASV1833	k__Plants;p__Magnoliophyta	0.97307
ASV1834	Unassigned	0.88898
ASV1835	Unassigned	0.582778
ASV1836	Unassigned	0.870886
ASV1837	k__Plants;p__Magnoliophyta;c__Liliopsida;o__Poales;f__Poaceae	0.759113
ASV1838	k__Plants;p__Magnoliophyta;c__Magnoliopsida;o__Sapindales;f__Sapindaceae;g__Harpullia;s__Harpullia cupanioides	0.924602
ASV1839	Unassigned	0.436246
ASV1840	Unassigned	0.735443
ASV1841	Unassigned	0.819259
ASV1842	Unassigned	0.797189
ASV1843	Unassigned	0.648577
ASV1844	k__Plantae;p__Magnoliophyta;c__Magnoliopsida;o__Rosales;f__Urticaceae;g__Boehmeria;s__Boehmeria_calophleba	0.77314
ASV1845	Unassigned	0.690104
ASV1846	Unassigned	0.533602
ASV1847	Unassigned	0.428416
ASV1848	Unassigned	0.876643
ASV1849	Unassigned	0.767548
ASV1850	k__Plants;p__Magnoliophyta	0.939338
ASV1851	k__Plants;p__Magnoliophyta;c__Magnoliopsida	0.766423
ASV1852	Unassigned	0.679159
ASV1853	Unassigned	0.773412
ASV1854	k__Plants;p__Magnoliophyta;c__Magnoliopsida	0.934132
ASV1855	Unassigned	0.699503
ASV1856	k__Plants;p__Magnoliophyta;c__Magnoliopsida;o__Asterales;f__Asteraceae;g__Chromolaena;s__Chromolaena sp.	0.997975
ASV1857	k__Plants;p__Magnoliophyta;c__Magnoliopsida;o__Myrtales;f__Combretaceae;g__Combretum;s__Combretum punctatum	0.999989
ASV1858	Unassigned	0.445385
ASV1859	k__Plants;p__Magnoliophyta	0.912887
ASV1860	Unassigned	0.704921
ASV1861	k__Plants;p__Magnoliophyta;c__Magnoliopsida;o__Lamiales;f__Bignoniaceae	0.82428
ASV1862	k__Plants;p__Magnoliophyta;c__Liliopsida;o__Zingiberales;f__Zingiberaceae	0.793549
ASV1863	Unassigned	0.394917
ASV1864	Unassigned	0.771883
ASV1865	Unassigned	0.63478
ASV1866	k__Plants;p__Magnoliophyta;c__Magnoliopsida	0.797847
ASV1867	k__Plants;p__Magnoliophyta;c__Magnoliopsida;o__Sapindales;f__Sapindaceae;g__Pometia;s__Pometia pinnata	0.993755
ASV1868	k__Plants;p__Magnoliophyta	0.86971
ASV1869	Unassigned	0.438569
ASV1870	k__Plantae;p__Magnoliophyta;c__Magnoliopsida;o__Rosales;f__Urticaceae;g__Boehmeria;s__Boehmeria_calophleba	0.936205
ASV1871	k__Plantae;p__Magnoliophyta;c__Magnoliopsida;o__Fabales;f__Fabaceae;g__Pachyrhizus;s__Pachyrhizus_ferrugineus	0.948674
ASV1872	Unassigned	0.521845
ASV1873	Unassigned	0.657816
ASV1874	k__Plants;p__Magnoliophyta	0.966419

## Sheet: Table S4
Supplementary Table S4: The dietary composition and relative abundance of Asian elephants at the order level across different groups
Taxonomy	BP	RC	SM	ML	NGH	Tax_detail
Poales	0.57425	0.857351	0.336273	0.637749	0.32709	k__Plants;p__Magnoliophyta;c__Liliopsida;o__Poales;
Fabales	0.090101	0.02435	0.061032	0.096758	0.369608	k__Plants;p__Magnoliophyta;c__Magnoliopsida;o__Fabales;
Rosales	0.110222	0.007542	0.302129	0.108278	0.129996	k__Plants;p__Magnoliophyta;c__Magnoliopsida;o__Rosales;
Zingiberales	0.085489	0.031446	0.124205	0.110125	0.126228	k__Plants;p__Magnoliophyta;c__Liliopsida;o__Zingiberales;
Gentianales	0.059571	0.020927	0.003372	0.000389	0.001119	k__Plants;p__Magnoliophyta;c__Magnoliopsida;o__Gentianales;
Arecales	0.027987	7.1e-05	0.000445	5e-06	0.008764	k__Plants;p__Magnoliophyta;c__Liliopsida;o__Arecales;
Cucurbitales	0.011376	1.9e-05	0	5.5e-05	0.000221	k__Plants;p__Magnoliophyta;c__Magnoliopsida;o__Cucurbitales;
Malpighiales	0.002929	0.003054	0.099205	6.6e-05	0.001539	k__Plants;p__Magnoliophyta;c__Magnoliopsida;o__Malpighiales;
Commelinales	0.002678	0.000145	0.004926	0.000266	0.011971	k__Plants;p__Magnoliophyta;c__Liliopsida;o__Commelinales;
Sapindales	0.004736	0.000759	0.001498	0.001605	0.008054	k__Plants;p__Magnoliophyta;c__Magnoliopsida;o__Sapindales;
Ericales	0.000996	0.007832	0.001232	0.020759	0.000122	k__Plants;p__Magnoliophyta;c__Magnoliopsida;o__Ericales;
Apiales	0.00159	0.015956	0.000777	0.000218	0.001346	k__Plants;p__Magnoliophyta;c__Magnoliopsida;o__Apiales;
Fagales	0.006137	2.2e-05	0.026007	0.008321	0.002197	k__Plantae;p__Magnoliophyta;c__Magnoliopsida;o__Fagales;
Myrtales	1.3e-05	0.006475	1.3e-05	9e-06	1e-06	k__Plants;p__Magnoliophyta;c__Magnoliopsida;o__Myrtales;
Asparagales	0.001747	0	0.000243	0.000927	0.001495	k__Plants;p__Magnoliophyta;c__Liliopsida;o__Asparagales;
Vitales	0.000276	0.000506	0.001506	0.00013	0.001783	k__Plants;p__Magnoliophyta;c__Magnoliopsida;o__Vitales;
Ranunculales	0.001342	4.5e-05	0.000225	3.4e-05	0.002711	k__Plants;p__Magnoliophyta;c__Magnoliopsida;o__Ranunculales;
Solanales	0.000386	0.001283	0.001861	7.3e-05	0.001789	k__Plants;p__Magnoliophyta;c__Magnoliopsida;o__Solanales;
Pandanales	0.000288	0	9.2e-05	0	0	k__Plantae;p__Magnoliophyta;c__Liliopsida;o__Pandanales;
Laurales	0.0003	0.001138	4.1e-05	0.000884	0.000276	k__Plants;p__Magnoliophyta;c__Magnoliopsida;o__Laurales;
Caryophyllales	0.000144	8.6e-05	0.000299	9e-06	0.00076	k__Plants;p__Magnoliophyta;c__Magnoliopsida;o__Caryophyllales;
Magnoliales	3e-06	0	0	0.001182	9e-05	k__Plants;p__Magnoliophyta;c__Magnoliopsida;o__Magnoliales;
Asteranae-lamiids_unplaced	0	0	0	0	0.000386	k__Plants;p__Magnoliophyta;c__Magnoliopsida;o__Asteranae-lamiids_unplaced;
Malvales	0.000426	4.1e-05	0	3.9e-05	3.4e-05	k__Plants;p__Magnoliophyta;c__Magnoliopsida;o__Malvales;
Pinales	0.000277	3e-05	0.000514	0.0001	0	k__Plants;p__Pinophyta;c__Pinopsida;o__Pinales;
Crossosomatales	6.5e-05	0.00035	0	0	0	k__Plants;p__Magnoliophyta;c__Magnoliopsida;o__Crossosomatales;
Alismatales	8.9e-05	0	0	0	0.000161	k__Plants;p__Magnoliophyta;c__Liliopsida;o__Alismatales;
Asterales	0.000225	0.000177	0.000672	9.8e-05	0.000426	k__Plants;p__Magnoliophyta;c__Magnoliopsida;o__Asterales;
Lamiales	0.000162	0.000117	0.000322	5.5e-05	0.000116	k__Plants;p__Magnoliophyta;c__Magnoliopsida;o__Lamiales;
Cyatheales	6.2e-05	0	0	0.000111	6e-06	k__Plants;p__Pteridophyta;c__Pteridopsida;o__Cyatheales;
Liliales	6e-06	0	2.3e-05	0	0.000136	k__Plants;p__Magnoliophyta;c__Liliopsida;o__Liliales;
Mamiellales	0	0	0.000286	0	0	k__Plants;p__Chlorophyta;c__Mamiellophyceae;o__Mamiellales;
Dilleniales	0.000119	0	0	0	1.8e-05	k__Plantae;p__Magnoliophyta;c__Magnoliopsida;o__Dilleniales;
Polypodiales	9.2e-05	0.000132	1.3e-05	5e-06	0.000192	k__Plants;p__Pteridophyta;c__Polypodiopsida;o__Polypodiales;
Selaginellales	1.6e-05	0	0.000258	0	4e-06	k__Plants;p__Lycopodiophyta;c__Lycopodiopsida;o__Selaginellales;
Piperales	4.4e-05	0	0	0	2.2e-05	k__Plants;p__Magnoliophyta;c__Magnoliopsida;o__Piperales;
Chlamydomonadales	0	0	0.000146	0	5.7e-05	k__Plants;p__Chlorophyta;c__Chlorophyceae;o__Chlamydomonadales;
Dioscoreales	7e-06	0	0	0.000111	0	k__Plants;p__Magnoliophyta;c__Liliopsida;o__Dioscoreales;
Sabiales	0	0	0	4.8e-05	0	k__Plants;p__Magnoliophyta;c__Magnoliopsida;o__Sabiales;
Others	0.015849	0.020147	0.032385	0.011597	0.001281	Others

## Sheet: Table S5
Supplementary Table S5: The dietary composition and relative abundance of Asian elephants at the family level across different groups
Taxonomy	BP	RC	SM	ML	NGH	Tax_detail
Poaceae	0.360347	0.857319	0.145169	0.467416	0.292027	k__Plants;p__Magnoliophyta;c__Liliopsida;o__Poales;f__Poaceae;
Fabaceae	0.090101	0.02435	0.061032	0.096758	0.369608	k__Plants;p__Magnoliophyta;c__Magnoliopsida;o__Fabales;f__Fabaceae;
Cyperaceae	0.213903	3.2e-05	0.191104	0.170331	0.035063	k__Plantae;p__Magnoliophyta;c__Liliopsida;o__Poales;f__Cyperaceae;
Moraceae	0.065074	0.003971	0.301748	0.085297	0.094405	k__Plants;p__Magnoliophyta;c__Magnoliopsida;o__Rosales;f__Moraceae;
Apocynaceae	0.059373	0.020792	0.003027	0.000375	0.000466	k__Plants;p__Magnoliophyta;c__Magnoliopsida;o__Gentianales;f__Apocynaceae;
Musaceae	0.055932	2e-05	0.120524	0.108716	0.086087	k__Plants;p__Magnoliophyta;c__Liliopsida;o__Zingiberales;f__Musaceae;
Arecaceae	0.027987	7.1e-05	0.000445	5e-06	0.008764	k__Plants;p__Magnoliophyta;c__Liliopsida;o__Arecales;f__Arecaceae;
Urticaceae	0.037477	0.000476	0.00014	0.022827	0.031873	k__Plants;p__Magnoliophyta;c__Magnoliopsida;o__Rosales;f__Urticaceae;
Cucurbitaceae	0.011373	1.9e-05	0	5.5e-05	1.7e-05	k__Plants;p__Magnoliophyta;c__Magnoliopsida;o__Cucurbitales;f__Cucurbitaceae;
Marantaceae	0.020829	0	0	2.3e-05	0.004473	k__Plants;p__Magnoliophyta;c__Liliopsida;o__Zingiberales;f__Marantaceae;
Zingiberaceae	0.008247	0.031426	0.003666	0.001377	0.035107	k__Plants;p__Magnoliophyta;c__Liliopsida;o__Zingiberales;f__Zingiberaceae;
Euphorbiaceae	0.001578	0.002571	0.099057	3e-05	0.001231	k__Plants;p__Magnoliophyta;c__Magnoliopsida;o__Malpighiales;f__Euphorbiaceae;
Commelinaceae	0.002678	0.000145	0.004926	0.000266	0.011971	k__Plants;p__Magnoliophyta;c__Liliopsida;o__Commelinales;f__Commelinaceae;
Meliaceae	0.002845	0.000461	0	0	4e-06	k__Plants;p__Magnoliophyta;c__Magnoliopsida;o__Sapindales;f__Meliaceae;
Primulaceae	0.000824	0.007189	8.7e-05	0.020491	1e-06	k__Plants;p__Magnoliophyta;c__Magnoliopsida;o__Ericales;f__Primulaceae;
Apiaceae	2e-06	0.015956	0	7e-06	3e-06	k__Plants;p__Magnoliophyta;c__Magnoliopsida;o__Apiales;f__Apiaceae;
Rosaceae	0.007417	0	0.00024	0.000136	0.003696	k__Plants;p__Magnoliophyta;c__Magnoliopsida;o__Rosales;f__Rosaceae;
Fagaceae	0.005851	2.2e-05	0.025971	0.007232	0.000826	k__Plantae;p__Magnoliophyta;c__Magnoliopsida;o__Fagales;f__Fagaceae;
Lythraceae	1.1e-05	0.006418	1.3e-05	9e-06	0	k__Plants;p__Magnoliophyta;c__Magnoliopsida;o__Myrtales;f__Lythraceae;
Araliaceae	0.001585	0	0.000504	0.0002	0.001173	k__Plants;p__Magnoliophyta;c__Magnoliopsida;o__Apiales;f__Araliaceae;
Anacardiaceae	0.00086	0	0	0.001257	0.007532	k__Plants;p__Magnoliophyta;c__Magnoliopsida;o__Sapindales;f__Anacardiaceae;
Clusiaceae	0.001271	0	0	0	0.000297	k__Plants;p__Magnoliophyta;c__Magnoliopsida;o__Malpighiales;f__Clusiaceae;
Hypoxidaceae	0.001072	0	0.000192	0.000927	0.001495	k__Plants;p__Magnoliophyta;c__Liliopsida;o__Asparagales;f__Hypoxidaceae;
Vitaceae	0.000276	0.000506	0.001506	0.00013	0.001783	k__Plants;p__Magnoliophyta;c__Magnoliopsida;o__Vitales;f__Vitaceae;
Cannabaceae	4e-06	0.002545	0	0	0	k__Plants;p__Magnoliophyta;c__Magnoliopsida;o__Rosales;f__Cannabaceae;
Menispermaceae	0.001342	4.5e-05	0	3.4e-05	0.002591	k__Plants;p__Magnoliophyta;c__Magnoliopsida;o__Ranunculales;f__Menispermaceae;
Solanaceae	2.9e-05	0.001121	0.001848	7.3e-05	0.000178	k__Plants;p__Magnoliophyta;c__Magnoliopsida;o__Solanales;f__Solanaceae;
Pandanaceae	0.000288	0	9.2e-05	0	0	k__Plantae;p__Magnoliophyta;c__Liliopsida;o__Pandanales;f__Pandanaceae;
Rutaceae	2.3e-05	0.000134	0.001498	0.000114	0.000282	k__Plantae;p__Magnoliophyta;c__Magnoliopsida;o__Sapindales;f__Rutaceae;
Juglandaceae	0.000286	0	3.6e-05	0.001088	0.001371	k__Plantae;p__Magnoliophyta;c__Magnoliopsida;o__Fagales;f__Juglandaceae;
Convolvulaceae	0.000358	0.000162	1.3e-05	0	0.001611	k__Plants;p__Magnoliophyta;c__Magnoliopsida;o__Solanales;f__Convolvulaceae;
Costaceae	0.000472	0	0	0	0.000542	k__Plants;p__Magnoliophyta;c__Liliopsida;o__Zingiberales;f__Costaceae;
Lauraceae	0.0003	0.001138	4.1e-05	0.000884	0.000276	k__Plants;p__Magnoliophyta;c__Magnoliopsida;o__Laurales;f__Lauraceae;
Burseraceae	0.000239	4.6e-05	0	0	0.000129	k__Plants;p__Magnoliophyta;c__Magnoliopsida;o__Sapindales;f__Burseraceae;
Polygonaceae	0.000144	8.6e-05	0	9e-06	0.00076	k__Plants;p__Magnoliophyta;c__Magnoliopsida;o__Caryophyllales;f__Polygonaceae;
Myristicaceae	2e-06	0	0	0.001182	0	k__Plants;p__Magnoliophyta;c__Magnoliopsida;o__Magnoliales;f__Myristicaceae;
Ebenaceae	1.2e-05	0.000627	0	6.8e-05	0	k__Plants;p__Magnoliophyta;c__Magnoliopsida;o__Ericales;f__Ebenaceae;
Ulmaceae	0.000217	0.000353	0	0	0	k__Plants;p__Magnoliophyta;c__Magnoliopsida;o__Rosales;f__Ulmaceae;
Icacinaceae	0	0	0	0	0.000386	k__Plants;p__Magnoliophyta;c__Magnoliopsida;o__Asteranae-lamiids_unplaced;f__Icacinaceae;
Malvaceae	0.000426	4.1e-05	0	3.9e-05	3.4e-05	k__Plants;p__Magnoliophyta;c__Magnoliopsida;o__Malvales;f__Malvaceae;
Pinaceae	0.000277	1.3e-05	0.000217	0.0001	0	k__Plants;p__Pinophyta;c__Pinopsida;o__Pinales;f__Pinaceae;
Rubiaceae	0.000197	0.000136	0.000345	1.4e-05	0.000653	k__Plants;p__Magnoliophyta;c__Magnoliopsida;o__Gentianales;f__Rubiaceae;
Actinidiaceae	0	0	0.000621	0	0	k__Plants;p__Magnoliophyta;c__Magnoliopsida;o__Ericales;f__Actinidiaceae;
Theaceae	4.9e-05	1.7e-05	0.000524	0.0002	0	k__Plants;p__Magnoliophyta;c__Magnoliopsida;o__Ericales;f__Theaceae;
Staphyleaceae	6.5e-05	0.00035	0	0	0	k__Plants;p__Magnoliophyta;c__Magnoliopsida;o__Crossosomatales;f__Staphyleaceae;
Araceae	8.9e-05	0	0	0	0.000161	k__Plants;p__Magnoliophyta;c__Liliopsida;o__Alismatales;f__Araceae;
Asteraceae	0.000225	0.000177	0.000672	9.8e-05	0.000426	k__Plants;p__Magnoliophyta;c__Magnoliopsida;o__Asterales;f__Asteraceae;
Dicksoniaceae	6.2e-05	0	0	0.000111	6e-06	k__Plants;p__Pteridophyta;c__Pteridopsida;o__Cyatheales;f__Dicksoniaceae;
Smilacaceae	6e-06	0	2.3e-05	0	0.000136	k__Plants;p__Magnoliophyta;c__Liliopsida;o__Liliales;f__Smilacaceae;
Tamaricaceae	0	0	0.000299	0	0	k__Plants;p__Magnoliophyta;c__Magnoliopsida;o__Caryophyllales;f__Tamaricaceae;
Taxodiaceae	0	1.7e-05	0.000297	0	0	k__Plants;p__Pinophyta;c__Pinopsida;o__Pinales;f__Taxodiaceae;
Ranunculaceae	0	0	0.000225	0	0.000121	k__Plants;p__Magnoliophyta;c__Magnoliopsida;o__Ranunculales;f__Ranunculaceae;
Lamiaceae	8.2e-05	3.5e-05	3e-06	0	0.000108	k__Plants;p__Magnoliophyta;c__Magnoliopsida;o__Lamiales;f__Lamiaceae;
Dilleniaceae	0.000119	0	0	0	1.8e-05	k__Plantae;p__Magnoliophyta;c__Magnoliopsida;o__Dilleniales;f__Dilleniaceae;
Phyllanthaceae	6.6e-05	0.000275	0.000148	1.6e-05	1.1e-05	k__Plants;p__Magnoliophyta;c__Magnoliopsida;o__Malpighiales;f__Phyllanthaceae;
Dennstaedtiaceae	1.5e-05	0	0	0	0.000146	k__Plants;p__Pteridophyta;c__Polypodiopsida;o__Polypodiales;f__Dennstaedtiaceae;
Magnoliaceae	1e-06	0	0	0	9e-05	k__Plants;p__Magnoliophyta;c__Magnoliopsida;o__Magnoliales;f__Magnoliaceae;
Malpighiaceae	4e-06	0.000171	0	2e-05	0	k__Plants;p__Magnoliophyta;c__Magnoliopsida;o__Malpighiales;f__Malpighiaceae;
Dryopteridaceae	6.6e-05	0.000132	1.3e-05	5e-06	4.5e-05	k__Plants;p__Pteridophyta;c__Polypodiopsida;o__Polypodiales;f__Dryopteridaceae;
Selaginellaceae	1.6e-05	0	0.000258	0	4e-06	k__Plants;p__Lycopodiophyta;c__Lycopodiopsida;o__Selaginellales;f__Selaginellaceae;
Sapindaceae	0	0.000117	0	0	9.6e-05	k__Plants;p__Magnoliophyta;c__Magnoliopsida;o__Sapindales;f__Sapindaceae;
Piperaceae	4.4e-05	0	0	0	2.2e-05	k__Plants;p__Magnoliophyta;c__Magnoliopsida;o__Piperales;f__Piperaceae;
Volvocaceae	0	0	0.000146	0	5.7e-05	k__Plants;p__Chlorophyta;c__Chlorophyceae;o__Chlamydomonadales;f__Volvocaceae;
Bignoniaceae	5.4e-05	8.2e-05	1.8e-05	0	9e-06	k__Plants;p__Magnoliophyta;c__Magnoliopsida;o__Lamiales;f__Bignoniaceae;
Dioscoreaceae	7e-06	0	0	0.000111	0	k__Plants;p__Magnoliophyta;c__Liliopsida;o__Dioscoreales;f__Dioscoreaceae;
Rhamnaceae	3e-05	2.4e-05	0	1.8e-05	2.2e-05	k__Plants;p__Magnoliophyta;c__Magnoliopsida;o__Rosales;f__Rhamnaceae;
Combretaceae	2e-06	5.4e-05	0	0	1e-06	k__Plants;p__Magnoliophyta;c__Magnoliopsida;o__Myrtales;f__Combretaceae;
Sabiaceae	0	0	0	4.8e-05	0	k__Plants;p__Magnoliophyta;c__Magnoliopsida;o__Sabiales;f__Sabiaceae;
Putranjivaceae	0	2e-05	0	0	0	k__Plants;p__Magnoliophyta;c__Magnoliopsida;o__Malpighiales;f__Putranjivaceae;
Begoniaceae	3e-06	0	0	0	1.6e-05	k__Plants;p__Magnoliophyta;c__Magnoliopsida;o__Cucurbitales;f__Begoniaceae;
Cyatheaceae	3e-06	0	0	0	0	k__Plants;p__Pteridophyta;c__Polypodiopsida;o__Polypodiales;f__Cyatheaceae;
Asparagaceae	1e-06	0	0	0	0	k__Plants;p__Magnoliophyta;c__Liliopsida;o__Asparagales;f__Asparagaceae;
Others	0.017461	0.02034	0.033313	0.011906	0.001788	Others

## Sheet: Table S6
Supplementary Table S6: The dietary composition and relative abundance of Asian elephants at the genus level across different groups
Taxonomy	BP	RC	SM	ML	NGH	Tax_detail
Pennisetum	0.016887	0.818119	0.000332	0.021184	0.00026	k__Plants;p__Magnoliophyta;c__Liliopsida;o__Poales;f__Poaceae;g__Pennisetum;
Acacia	0.039909	0	0.007436	0.003574	0.347215	k__Plants;p__Magnoliophyta;c__Magnoliopsida;o__Fabales;f__Fabaceae;g__Acacia;
Bambusa	0.225832	0.001958	0.041227	0.022488	0.27089	k__Plants;p__Magnoliophyta;c__Liliopsida;o__Poales;f__Poaceae;g__Bambusa;
Scleria	0.211877	3.2e-05	0.17899	0.170111	0.030286	k__Plantae;p__Magnoliophyta;c__Liliopsida;o__Poales;f__Cyperaceae;g__Scleria;
Artocarpus	0.01432	0	0.275161	1.4e-05	0	k__Plants;p__Magnoliophyta;c__Magnoliopsida;o__Rosales;f__Moraceae;g__Artocarpus;
Ficus	0.045882	0.001166	0.026429	0.07751	0.089169	k__Plants;p__Magnoliophyta;c__Magnoliopsida;o__Rosales;f__Moraceae;g__Ficus;
Pottsia	0.042865	0.005771	0.002996	0.00037	0.000404	k__Plants;p__Magnoliophyta;c__Magnoliopsida;o__Gentianales;f__Apocynaceae;g__Pottsia;
Musa	0.055932	2e-05	0.120524	0.108716	0.086087	k__Plants;p__Magnoliophyta;c__Liliopsida;o__Zingiberales;f__Musaceae;g__Musa;
Poikilospermum	1e-06	5.9e-05	0	0	0.031303	k__Plants;p__Magnoliophyta;c__Magnoliopsida;o__Rosales;f__Urticaceae;g__Poikilospermum;
Sorghastrum	0.081957	0.013819	0.069435	0.047871	0.005227	k__Plantae;p__Magnoliophyta;c__Liliopsida;o__Poales;f__Poaceae;g__Sorghastrum;
Phrynium	0.020829	0	0	2.3e-05	0.004473	k__Plants;p__Magnoliophyta;c__Liliopsida;o__Zingiberales;f__Marantaceae;g__Phrynium;
Sorghum	0.000468	0.009985	0.001667	0.07003	0	k__Plants;p__Magnoliophyta;c__Liliopsida;o__Poales;f__Poaceae;g__Sorghum;
Oreocnide	0.013946	0.000323	5e-06	0	0	k__Plantae;p__Magnoliophyta;c__Magnoliopsida;o__Rosales;f__Urticaceae;g__Oreocnide;
Pachyrhizus	0.016676	0.000961	0.008338	0.03651	0.016584	k__Plantae;p__Magnoliophyta;c__Magnoliopsida;o__Fabales;f__Fabaceae;g__Pachyrhizus;
Zingiber	0.007143	0.027157	0.000268	0.001377	0.031281	k__Plants;p__Magnoliophyta;c__Liliopsida;o__Zingiberales;f__Zingiberaceae;g__Zingiber;
Rockinghamia	0.00045	0	0.099057	1.4e-05	0	k__Plants;p__Magnoliophyta;c__Magnoliopsida;o__Malpighiales;f__Euphorbiaceae;g__Rockinghamia;
Debregeasia	0.01084	6e-06	0	4.5e-05	0.000546	k__Plants;p__Magnoliophyta;c__Magnoliopsida;o__Rosales;f__Urticaceae;g__Debregeasia;
Commelina	0.001107	0.000145	0.004926	0.000266	0.01151	k__Plants;p__Magnoliophyta;c__Liliopsida;o__Commelinales;f__Commelinaceae;g__Commelina;
Cypholophus	0.012452	1.3e-05	8e-06	0.01895	0	k__Plantae;p__Magnoliophyta;c__Magnoliopsida;o__Rosales;f__Urticaceae;g__Cypholophus;
Saraca	3e-06	0.020046	0	0	0	k__Plants;p__Magnoliophyta;c__Magnoliopsida;o__Fabales;f__Fabaceae;g__Saraca;
Heterostemma	0.015419	0.014876	2.3e-05	5e-06	6e-05	k__Plantae;p__Magnoliophyta;c__Magnoliopsida;o__Gentianales;f__Apocynaceae;g__Heterostemma;
Chukrasia	0.002814	0.000455	0	0	0	k__Plants;p__Magnoliophyta;c__Magnoliopsida;o__Sapindales;f__Meliaceae;g__Chukrasia;
Embelia	0.000809	0	3.3e-05	0.020439	1e-06	k__Plants;p__Magnoliophyta;c__Magnoliopsida;o__Ericales;f__Primulaceae;g__Embelia;
Spatholobus	0.008378	9e-06	0.016043	0.001688	7.4e-05	k__Plants;p__Magnoliophyta;c__Magnoliopsida;o__Fabales;f__Fabaceae;g__Spatholobus;
Daucus	2e-06	0.015956	0	7e-06	3e-06	k__Plants;p__Magnoliophyta;c__Magnoliopsida;o__Apiales;f__Apiaceae;g__Daucus;
Rubus	0.007417	0	0.00024	2e-05	0.003696	k__Plants;p__Magnoliophyta;c__Magnoliopsida;o__Rosales;f__Rosaceae;g__Rubus;
Lithocarpus	0.005851	2.2e-05	0.025971	0.007232	0.000826	k__Plantae;p__Magnoliophyta;c__Magnoliopsida;o__Fagales;f__Fagaceae;g__Lithocarpus;
Caryota	0.000364	0	0	0	0.008682	k__Plants;p__Magnoliophyta;c__Liliopsida;o__Arecales;f__Arecaceae;g__Caryota;
Lagerstroemia	1.1e-05	0.006418	1.3e-05	9e-06	0	k__Plants;p__Magnoliophyta;c__Magnoliopsida;o__Myrtales;f__Lythraceae;g__Lagerstroemia;
Rapanea	1.3e-05	0.007189	8e-06	0	0	k__Plants;p__Magnoliophyta;c__Magnoliopsida;o__Ericales;f__Primulaceae;g__Rapanea;
Spondias	0.00031	0	0	0	0.007532	k__Plants;p__Magnoliophyta;c__Magnoliopsida;o__Sapindales;f__Anacardiaceae;g__Spondias;
Mallotus	0.001121	0.002526	0	1.6e-05	0.001231	k__Plants;p__Magnoliophyta;c__Magnoliopsida;o__Malpighiales;f__Euphorbiaceae;g__Mallotus;
Bauhinia	0.002327	0	0	0.000379	0.000167	k__Plants;p__Magnoliophyta;c__Magnoliopsida;o__Fabales;f__Fabaceae;g__Bauhinia;
Mucuna	0.000318	0.002683	0	0.001527	0.004769	k__Plants;p__Magnoliophyta;c__Magnoliopsida;o__Fabales;f__Fabaceae;g__Mucuna;
Pouzolzia	0.000213	0	0	0.003792	0	k__Plants;p__Magnoliophyta;c__Magnoliopsida;o__Rosales;f__Urticaceae;g__Pouzolzia;
Amischotolype	0.001566	0	0	0	0.000459	k__Plants;p__Magnoliophyta;c__Liliopsida;o__Commelinales;f__Commelinaceae;g__Amischotolype;
Garcinia	0.001264	0	0	0	0.000297	k__Plants;p__Magnoliophyta;c__Magnoliopsida;o__Malpighiales;f__Clusiaceae;g__Garcinia;
Curculigo	0.001072	0	0.000192	0.000927	0.001495	k__Plants;p__Magnoliophyta;c__Liliopsida;o__Asparagales;f__Hypoxidaceae;g__Curculigo;
Tetrastigma	8.6e-05	4.6e-05	0	0	0.001717	k__Plants;p__Magnoliophyta;c__Magnoliopsida;o__Vitales;f__Vitaceae;g__Tetrastigma;
Aphananthe	4e-06	0.002545	0	0	0	k__Plants;p__Magnoliophyta;c__Magnoliopsida;o__Rosales;f__Cannabaceae;g__Aphananthe;
Parabaena	0.001329	4.5e-05	0	3.4e-05	0.002541	k__Plants;p__Magnoliophyta;c__Magnoliopsida;o__Ranunculales;f__Menispermaceae;g__Parabaena;
Butea	0.000378	0	0	0.001091	0	k__Plants;p__Magnoliophyta;c__Magnoliopsida;o__Fabales;f__Fabaceae;g__Butea;
Broussonetia	0.000155	0.00172	0	1.4e-05	0	k__Plants;p__Magnoliophyta;c__Magnoliopsida;o__Rosales;f__Moraceae;g__Broussonetia;
Cyperus	0.000467	0	0.001539	8.4e-05	0.000842	k__Plants;p__Magnoliophyta;c__Liliopsida;o__Poales;f__Cyperaceae;g__Cyperus;
Arachis	0	0	0.001759	0	0	k__Plants;p__Magnoliophyta;c__Magnoliopsida;o__Fabales;f__Fabaceae;g__Arachis;
Capsicum	2.3e-05	0	0.001656	7.3e-05	0.000178	k__Plants;p__Magnoliophyta;c__Magnoliopsida;o__Solanales;f__Solanaceae;g__Capsicum;
Pandanus	0.000288	0	9.2e-05	0	0	k__Plantae;p__Magnoliophyta;c__Liliopsida;o__Pandanales;f__Pandanaceae;g__Pandanus;
Maclura	3e-06	0.001086	0	0	0	k__Plants;p__Magnoliophyta;c__Magnoliopsida;o__Rosales;f__Moraceae;g__Maclura;
Rhus	0.000549	0	0	0.001257	0	k__Plants;p__Magnoliophyta;c__Magnoliopsida;o__Sapindales;f__Anacardiaceae;g__Rhus;
Zanthoxylum	2.3e-05	0.000134	0.001498	0.000114	0.000282	k__Plantae;p__Magnoliophyta;c__Magnoliopsida;o__Sapindales;f__Rutaceae;g__Zanthoxylum;
Syagrus	0.000187	0	0	0	0	k__Plants;p__Magnoliophyta;c__Liliopsida;o__Arecales;f__Arecaceae;g__Syagrus;
Solanum	5e-06	0.001121	0.000192	0	0	k__Plants;p__Magnoliophyta;c__Magnoliopsida;o__Solanales;f__Solanaceae;g__Solanum;
Cryptolepis	0.000759	0	0	0	0	k__Plants;p__Magnoliophyta;c__Magnoliopsida;o__Gentianales;f__Apocynaceae;g__Cryptolepis;
Alfaroa	0.000286	0	3.6e-05	0.001088	0.001371	k__Plantae;p__Magnoliophyta;c__Magnoliopsida;o__Fagales;f__Juglandaceae;g__Alfaroa;
Merremia	0.000151	6.1e-05	1.3e-05	0	0.001105	k__Plants;p__Magnoliophyta;c__Magnoliopsida;o__Solanales;f__Convolvulaceae;g__Merremia;
Actinodaphne	0.0003	0.001138	4.1e-05	0.000884	0.000276	k__Plants;p__Magnoliophyta;c__Magnoliopsida;o__Laurales;f__Lauraceae;g__Actinodaphne;
Costus	0.000469	0	0	0	0.000542	k__Plants;p__Magnoliophyta;c__Liliopsida;o__Zingiberales;f__Costaceae;g__Costus;
Cyrtococcum	0.00083	0	0.000115	0	1.9e-05	k__Plants;p__Magnoliophyta;c__Liliopsida;o__Poales;f__Poaceae;g__Cyrtococcum;
Garuga	0.000239	4.6e-05	0	0	0.000129	k__Plants;p__Magnoliophyta;c__Magnoliopsida;o__Sapindales;f__Burseraceae;g__Garuga;
Persicaria	0.00012	0	0	9e-06	0.00076	k__Plants;p__Magnoliophyta;c__Magnoliopsida;o__Caryophyllales;f__Polygonaceae;g__Persicaria;
Myristica	2e-06	0	0	0.001182	0	k__Plants;p__Magnoliophyta;c__Magnoliopsida;o__Magnoliales;f__Myristicaceae;g__Myristica;
Diospyros	1.2e-05	0.000627	0	6.8e-05	0	k__Plants;p__Magnoliophyta;c__Magnoliopsida;o__Ericales;f__Ebenaceae;g__Diospyros;
Ulmus	0.000217	0.000353	0	0	0	k__Plants;p__Magnoliophyta;c__Magnoliopsida;o__Rosales;f__Ulmaceae;g__Ulmus;
Cassia	0.000162	0.000587	0	0	0	k__Plants;p__Magnoliophyta;c__Magnoliopsida;o__Fabales;f__Fabaceae;g__Cassia;
Isachne	0.000225	0	0	0	0	k__Plants;p__Magnoliophyta;c__Liliopsida;o__Poales;f__Poaceae;g__Isachne;
Iodes	0	0	0	0	0.000386	k__Plants;p__Magnoliophyta;c__Magnoliopsida;o__Asteranae-lamiids_unplaced;f__Icacinaceae;g__Iodes;
Paspalum	0.00019	0	9.2e-05	0	0	k__Plantae;p__Magnoliophyta;c__Liliopsida;o__Poales;f__Poaceae;g__Paspalum;
Bombax	0.000253	4.1e-05	0	0	3.4e-05	k__Plants;p__Magnoliophyta;c__Magnoliopsida;o__Malvales;f__Malvaceae;g__Bombax;
Pinus	0.000277	1.3e-05	0.000217	0.0001	0	k__Plants;p__Pinophyta;c__Pinopsida;o__Pinales;f__Pinaceae;g__Pinus;
Coptosapelta	1e-05	0	0.000335	0	0.000574	k__Plants;p__Magnoliophyta;c__Magnoliopsida;o__Gentianales;f__Rubiaceae;g__Coptosapelta;
Actinidia	0	0	0.000621	0	0	k__Plants;p__Magnoliophyta;c__Magnoliopsida;o__Ericales;f__Actinidiaceae;g__Actinidia;
Diplocyclos	0.000109	7e-06	0	0	0	k__Plants;p__Magnoliophyta;c__Magnoliopsida;o__Cucurbitales;f__Cucurbitaceae;g__Diplocyclos;
Abelmoschus	0.000148	0	0	0	0	k__Plants;p__Magnoliophyta;c__Magnoliopsida;o__Malvales;f__Malvaceae;g__Abelmoschus;
Flemingia	0.000212	0	4.3e-05	0	0	k__Plants;p__Magnoliophyta;c__Magnoliopsida;o__Fabales;f__Fabaceae;g__Flemingia;
Phaseolus	0.000179	2.8e-05	0	0	0	k__Plants;p__Magnoliophyta;c__Magnoliopsida;o__Fabales;f__Fabaceae;g__Phaseolus;
Turpinia	6.5e-05	0.00035	0	0	0	k__Plants;p__Magnoliophyta;c__Magnoliopsida;o__Crossosomatales;f__Staphyleaceae;g__Turpinia;
Leea	6.6e-05	0	0.000435	0	6e-06	k__Plants;p__Magnoliophyta;c__Magnoliopsida;o__Vitales;f__Vitaceae;g__Leea;
Dalbergia	0.000127	0	0	0	0	k__Plants;p__Magnoliophyta;c__Magnoliopsida;o__Fabales;f__Fabaceae;g__Dalbergia;
Cibotium	6.2e-05	0	0	0.000111	6e-06	k__Plants;p__Pteridophyta;c__Pteridopsida;o__Cyatheales;f__Dicksoniaceae;g__Cibotium;
Elytrostachys	0	0.000242	0.000312	0	0	k__Plantae;p__Magnoliophyta;c__Liliopsida;o__Poales;f__Poaceae;g__Elytrostachys;
Calliandra	2.6e-05	0	0	5.2e-05	0.000394	k__Plants;p__Magnoliophyta;c__Magnoliopsida;o__Fabales;f__Fabaceae;g__Calliandra;
Chromolaena	0.000119	7.6e-05	0.000534	5e-05	0.000367	k__Plants;p__Magnoliophyta;c__Magnoliopsida;o__Asterales;f__Asteraceae;g__Chromolaena;
Acmella	7.1e-05	0	0	0	0	k__Plants;p__Magnoliophyta;c__Magnoliopsida;o__Asterales;f__Asteraceae;g__Acmella;
Smilax	6e-06	0	2.3e-05	0	0.000136	k__Plants;p__Magnoliophyta;c__Liliopsida;o__Liliales;f__Smilacaceae;g__Smilax;
Tamarix	0	0	0.000299	0	0	k__Plants;p__Magnoliophyta;c__Magnoliopsida;o__Caryophyllales;f__Tamaricaceae;g__Tamarix;
Cunninghamia	0	1.7e-05	0.000297	0	0	k__Plants;p__Pinophyta;c__Pinopsida;o__Pinales;f__Taxodiaceae;g__Cunninghamia;
Cissus	7.8e-05	6.1e-05	0.000317	2.7e-05	6e-05	k__Plants;p__Magnoliophyta;c__Magnoliopsida;o__Vitales;f__Vitaceae;g__Cissus;
Micromonas	0	0	0.000286	0	0	k__Plants;p__Chlorophyta;c__Mamiellophyceae;o__Mamiellales;g__Micromonas;
Caltha	0	0	0.000225	0	0.000121	k__Plants;p__Magnoliophyta;c__Magnoliopsida;o__Ranunculales;f__Ranunculaceae;g__Caltha;
Colebrookea	3.8e-05	0	0	0	1.7e-05	k__Plants;p__Magnoliophyta;c__Magnoliopsida;o__Lamiales;f__Lamiaceae;g__Colebrookea;
Dillenia	0.000119	0	0	0	1.8e-05	k__Plantae;p__Magnoliophyta;c__Magnoliopsida;o__Dilleniales;f__Dilleniaceae;g__Dillenia;
Paederia	0.000117	2e-05	0	0	0	k__Plants;p__Magnoliophyta;c__Magnoliopsida;o__Gentianales;f__Rubiaceae;g__Paederia;
Dendrolobium	8.7e-05	0	0	0.000157	0	k__Plants;p__Magnoliophyta;c__Magnoliopsida;o__Fabales;f__Fabaceae;g__Dendrolobium;
Phyllanthus	1.5e-05	0.000169	0	7e-06	2e-06	k__Plants;p__Magnoliophyta;c__Magnoliopsida;o__Malpighiales;f__Phyllanthaceae;g__Phyllanthus;
Pteridium	1.5e-05	0	0	0	0.000146	k__Plants;p__Pteridophyta;c__Polypodiopsida;o__Polypodiales;f__Dennstaedtiaceae;g__Pteridium;
Michelia	1e-06	0	0	0	9e-05	k__Plants;p__Magnoliophyta;c__Magnoliopsida;o__Magnoliales;f__Magnoliaceae;g__Michelia;
Aspidopterys	4e-06	0.000171	0	2e-05	0	k__Plants;p__Magnoliophyta;c__Magnoliopsida;o__Malpighiales;f__Malpighiaceae;g__Aspidopterys;
Isodon	2.6e-05	0	3e-06	0	4.3e-05	k__Plants;p__Magnoliophyta;c__Magnoliopsida;o__Lamiales;f__Lamiaceae;g__Isodon;
Tectaria	6.6e-05	0.000132	1.3e-05	5e-06	4.5e-05	k__Plants;p__Pteridophyta;c__Polypodiopsida;o__Polypodiales;f__Dryopteridaceae;g__Tectaria;
Selaginella	1.6e-05	0	0.000258	0	4e-06	k__Plants;p__Lycopodiophyta;c__Lycopodiopsida;o__Selaginellales;f__Selaginellaceae;g__Selaginella;
Schima	2.6e-05	1.7e-05	0.000176	0.000143	0	k__Plants;p__Magnoliophyta;c__Magnoliopsida;o__Ericales;f__Theaceae;g__Schima;
Dichanthium	2.2e-05	0	0	5e-05	0	k__Plants;p__Magnoliophyta;c__Liliopsida;o__Poales;f__Poaceae;g__Dichanthium;
Uncaria	9e-06	4e-06	0	0	7.9e-05	k__Plants;p__Magnoliophyta;c__Magnoliopsida;o__Gentianales;f__Rubiaceae;g__Uncaria;
Pometia	0	0.000117	0	0	9.6e-05	k__Plants;p__Magnoliophyta;c__Magnoliopsida;o__Sapindales;f__Sapindaceae;g__Pometia;
Piper	4.4e-05	0	0	0	2.2e-05	k__Plants;p__Magnoliophyta;c__Magnoliopsida;o__Piperales;f__Piperaceae;g__Piper;
Tarennoidea	1.3e-05	0.000112	0	0	0	k__Plants;p__Magnoliophyta;c__Magnoliopsida;o__Gentianales;f__Rubiaceae;g__Tarennoidea;
Crotalaria	2.9e-05	0	0	0	0	k__Plants;p__Magnoliophyta;c__Magnoliopsida;o__Fabales;f__Fabaceae;g__Crotalaria;
Eudorina	0	0	0.000146	0	5.7e-05	k__Plants;p__Chlorophyta;c__Chlorophyceae;o__Chlamydomonadales;f__Volvocaceae;g__Eudorina;
Gymnema	8e-06	9.5e-05	0	0	0	k__Plants;p__Magnoliophyta;c__Magnoliopsida;o__Gentianales;f__Apocynaceae;g__Gymnema;
Cordisepalum	3e-05	5e-05	0	0	0.000132	k__Plants;p__Magnoliophyta;c__Magnoliopsida;o__Solanales;f__Convolvulaceae;g__Cordisepalum;
Prunus	0	0	0	0.000116	0	k__Plants;p__Magnoliophyta;c__Magnoliopsida;o__Rosales;f__Rosaceae;g__Prunus;
Artemisia	1.3e-05	9.3e-05	0	1.6e-05	4.5e-05	k__Plants;p__Magnoliophyta;c__Magnoliopsida;o__Asterales;f__Asteraceae;g__Artemisia;
Bischofia	0	0.000106	0	0	9e-06	k__Plants;p__Magnoliophyta;c__Magnoliopsida;o__Malpighiales;f__Phyllanthaceae;g__Bischofia;
Fagopyrum	2.4e-05	8.6e-05	0	0	0	k__Plants;p__Magnoliophyta;c__Magnoliopsida;o__Caryophyllales;f__Polygonaceae;g__Fagopyrum;
Oroxylum	2.3e-05	4.5e-05	0	0	0	k__Plants;p__Magnoliophyta;c__Magnoliopsida;o__Lamiales;f__Bignoniaceae;g__Oroxylum;
Aporosa	2.8e-05	0	0.000148	9e-06	0	k__Plants;p__Magnoliophyta;c__Magnoliopsida;o__Malpighiales;f__Phyllanthaceae;g__Aporosa;
Mussaenda	4.7e-05	0	1e-05	1.1e-05	0	k__Plants;p__Magnoliophyta;c__Magnoliopsida;o__Gentianales;f__Rubiaceae;g__Mussaenda;
Dioscorea	7e-06	0	0	0.000111	0	k__Plants;p__Magnoliophyta;c__Liliopsida;o__Dioscoreales;f__Dioscoreaceae;g__Dioscorea;
Gynostemma	3e-05	1.1e-05	0	0	1.7e-05	k__Plants;p__Magnoliophyta;c__Magnoliopsida;o__Cucurbitales;f__Cucurbitaceae;g__Gynostemma;
Cyclea	1.3e-05	0	0	0	5e-05	k__Plants;p__Magnoliophyta;c__Magnoliopsida;o__Ranunculales;f__Menispermaceae;g__Cyclea;
Ziziphus	1.1e-05	0	0	0	0	k__Plants;p__Magnoliophyta;c__Magnoliopsida;o__Rosales;f__Rhamnaceae;g__Ziziphus;
Gonostegia	0	0	6.6e-05	0	0	k__Plants;p__Magnoliophyta;c__Magnoliopsida;o__Rosales;f__Urticaceae;g__Gonostegia;
Epipremnum	2.2e-05	0	0	0	2.2e-05	k__Plants;p__Magnoliophyta;c__Liliopsida;o__Alismatales;f__Araceae;g__Epipremnum;
Wrightia	1.7e-05	0	0	0	0	k__Plants;p__Magnoliophyta;c__Magnoliopsida;o__Gentianales;f__Apocynaceae;g__Wrightia;
Combretum	2e-06	5.4e-05	0	0	1e-06	k__Plants;p__Magnoliophyta;c__Magnoliopsida;o__Myrtales;f__Combretaceae;g__Combretum;
Bridelia	1.6e-05	0	0	0	0	k__Plants;p__Magnoliophyta;c__Magnoliopsida;o__Malpighiales;f__Phyllanthaceae;g__Bridelia;
Meliosma	0	0	0	4.8e-05	0	k__Plants;p__Magnoliophyta;c__Magnoliopsida;o__Sabiales;f__Sabiaceae;g__Meliosma;
Callicarpa	9e-06	3.5e-05	0	0	5e-06	k__Plants;p__Magnoliophyta;c__Magnoliopsida;o__Lamiales;f__Lamiaceae;g__Callicarpa;
Berchemia	1.8e-05	2.4e-05	0	1.8e-05	0	k__Plants;p__Magnoliophyta;c__Magnoliopsida;o__Rosales;f__Rhamnaceae;g__Berchemia;
Baccaurea	6e-06	0	0	0	0	k__Plants;p__Magnoliophyta;c__Magnoliopsida;o__Malpighiales;f__Phyllanthaceae;g__Baccaurea;
Vernonia	1.9e-05	7e-06	8.2e-05	3.2e-05	1.4e-05	k__Plants;p__Magnoliophyta;c__Magnoliopsida;o__Asterales;f__Asteraceae;g__Vernonia;
Melia	7e-06	0	0	0	0	k__Plants;p__Magnoliophyta;c__Magnoliopsida;o__Sapindales;f__Meliaceae;g__Melia;
Gmelina	4e-06	0	0	0	0	k__Plants;p__Magnoliophyta;c__Magnoliopsida;o__Lamiales;f__Lamiaceae;g__Gmelina;
Drypetes	0	2e-05	0	0	0	k__Plants;p__Magnoliophyta;c__Magnoliopsida;o__Malpighiales;f__Putranjivaceae;g__Drypetes;
Cratoxylum	6e-06	0	0	0	0	k__Plants;p__Magnoliophyta;c__Magnoliopsida;o__Malpighiales;f__Clusiaceae;g__Cratoxylum;
Utleria	1e-05	0	0	0	2e-06	k__Plantae;p__Magnoliophyta;c__Magnoliopsida;o__Gentianales;f__Apocynaceae;g__Utleria;
Boehmeria	1.2e-05	7.4e-05	6.1e-05	5e-06	2.3e-05	k__Plantae;p__Magnoliophyta;c__Magnoliopsida;o__Rosales;f__Urticaceae;g__Boehmeria;
Ipomoea	6e-06	0	0	0	0	k__Plants;p__Magnoliophyta;c__Magnoliopsida;o__Solanales;f__Convolvulaceae;g__Ipomoea;
Begonia	3e-06	0	0	0	1.6e-05	k__Plants;p__Magnoliophyta;c__Magnoliopsida;o__Cucurbitales;f__Begoniaceae;g__Begonia;
Maesa	1e-06	0	2e-05	0	0	k__Plants;p__Magnoliophyta;c__Magnoliopsida;o__Ericales;f__Primulaceae;g__Maesa;
Maoutia	3e-06	0	0	2.5e-05	0	k__Plants;p__Magnoliophyta;c__Magnoliopsida;o__Rosales;f__Urticaceae;g__Maoutia;
Alsophila	3e-06	0	0	0	0	k__Plants;p__Pteridophyta;c__Polypodiopsida;o__Polypodiales;f__Cyatheaceae;g__Alsophila;
Stereospermum	4e-06	0	0	0	0	k__Plants;p__Magnoliophyta;c__Magnoliopsida;o__Lamiales;f__Bignoniaceae;g__Stereospermum;
Toona	2e-06	0	0	0	1e-06	k__Plants;p__Magnoliophyta;c__Magnoliopsida;o__Sapindales;f__Meliaceae;g__Toona;
Peliosanthes	1e-06	0	0	0	0	k__Plants;p__Magnoliophyta;c__Liliopsida;o__Asparagales;f__Asparagaceae;g__Peliosanthes;
Dysoxylum	0	0	0	0	3e-06	k__Plants;p__Magnoliophyta;c__Magnoliopsida;o__Sapindales;f__Meliaceae;g__Dysoxylum;
Erythrina	1e-06	0	0	0	0	k__Plants;p__Magnoliophyta;c__Magnoliopsida;o__Fabales;f__Fabaceae;g__Erythrina;
Aralia	0	0	0	0	3e-06	k__Plants;p__Magnoliophyta;c__Magnoliopsida;o__Apiales;f__Araliaceae;g__Aralia;
Benincasa	0	0	0	5e-06	0	k__Plants;p__Magnoliophyta;c__Magnoliopsida;o__Cucurbitales;f__Cucurbitaceae;g__Benincasa;
Clerodendrum	1e-06	0	0	0	0	k__Plants;p__Magnoliophyta;c__Magnoliopsida;o__Lamiales;f__Lamiaceae;g__Clerodendrum;
Dendrocnide	0	0	0	0	1e-06	k__Plants;p__Magnoliophyta;c__Magnoliopsida;o__Rosales;f__Urticaceae;g__Dendrocnide;
Cenchrus	0	0	0	0	0	k__Plantae;p__Magnoliophyta;c__Liliopsida;o__Poales;f__Poaceae;g__Cenchrus;
Harpullia	0	0	0	0	0	k__Plants;p__Magnoliophyta;c__Magnoliopsida;o__Sapindales;f__Sapindaceae;g__Harpullia;
Others	0.121032	0.038498	0.108717	0.377891	0.032663	Others

## Sheet: Table S7
Supplementary Table S7: Niche width of different populations
Group	Niche width
BP	3.89 ± 1.71
ML	4.56 ± 2.31
NGH	2.65 ± 1.59
RC	1.75 ± 1.17
SM	4.66 ± 1.66
